# Supplementary material for: TREM2 protects from atherosclerosis by limiting necrotic core formation
Source: Nat Cardiovasc Res. 2024 Mar 12;3(3):269–82. doi: 10.1038/s44161-024-00429-9 (PMC7616136; doi:10.1038/s44161-024-00429-9)
Supplement: Supplementary file 3 — 1:scRNA-seq analysis of GSE155513: mouse aortic cells (R script). [file 44161_2024_429_MOESM3_ESM.zip › Analysis_GSE155513.R]

library(Seurat)
library(ggplot2)
library(viridis)
library(RColorBrewer)
library(dittoSeq)
library(harmony)


#Raw sequencing data from Pan et al. Circulation 2020 Nov 24;142(21):2060-2075.
#were downdloaded from Gene Expression Omnibus GSE155513 and pre-processed in cellranger-6.1.2. 
#These data contain aortic cells from Ldlr-KO mice at various time points of western diet. 
#Additionally, VSMC were fate mapped (ZsGreen+ cells). 
#This analysis has been performed using Seurat v4


#*GSM4705592* 	ZsGreen1+ Ldlr KO 0 week WD
#*GSM4705593* 	ZsGreen1- Ldlr KO 0 week WD
#*GSM4705594* 	ZsGreen1+ Ldlr KO 8 weeks WD
#*GSM4705595* 	ZsGreen1- Ldlr KO 8 weeks WD
#*GSM4705596* 	ZsGreen1+ Ldlr KO 16 weeks WD
#*GSM4705597* 	ZsGreen1- Ldlr KO 16 weeks WD
#*GSM4705598* 	ZsGreen1+ Ldlr KO 26 weeks WD
#*GSM4705599* 	ZsGreen1- Ldlr KO 26 weeks WD


##First pre-process all the data

ZGpos_Chow=Read10X("GSM4705592/filtered_feature_bc_matrix")
ZGneg_Chow=Read10X("GSM4705593/filtered_feature_bc_matrix")
ZGpos_8w=Read10X("GSM4705594/filtered_feature_bc_matrix")
ZGneg_8w=Read10X("GSM4705595/filtered_feature_bc_matrix")
ZGpos_16w=Read10X("GSM4705596/filtered_feature_bc_matrix")
ZGneg_16w=Read10X("GSM4705597/filtered_feature_bc_matrix")
ZGpos_26w=Read10X("GSM4705598/filtered_feature_bc_matrix")
ZGneg_26w=Read10X("GSM4705599/filtered_feature_bc_matrix")


## Pan Circulation 2020 Dataset 1
ZGpos_Chow=CreateSeuratObject(counts = ZGpos_Chow, project = "ZGpos_Chow",min.cells = 3, min.features = 200)
ZGpos_Chow[["percent.mt"]] <- PercentageFeatureSet(ZGpos_Chow, pattern = "^mt-")
VlnPlot(ZGpos_Chow, features = c("nFeature_RNA", "nCount_RNA", "percent.mt"), ncol = 3)
ZGpos_Chow <- subset(ZGpos_Chow, subset = nFeature_RNA > 200 & nCount_RNA < 20000 & percent.mt < 10)
VlnPlot(ZGpos_Chow, features = c("nFeature_RNA", "nCount_RNA", "percent.mt"), ncol = 3)
ZGpos_Chow[["Library"]] <- "ZGpos_Chow"
ZGpos_Chow[["Condition"]] <- "Control"


## Pan Circulation 2020 Dataset 2
ZGneg_Chow=CreateSeuratObject(counts = ZGneg_Chow, project = "ZGneg_Chow",min.cells = 3, min.features = 200)
ZGneg_Chow[["percent.mt"]] <- PercentageFeatureSet(ZGneg_Chow, pattern = "^mt-")
VlnPlot(ZGneg_Chow, features = c("nFeature_RNA", "nCount_RNA", "percent.mt"), ncol = 3)
ZGneg_Chow <- subset(ZGneg_Chow, subset = nFeature_RNA > 200 & nCount_RNA < 20000 & percent.mt < 10)
VlnPlot(ZGneg_Chow, features = c("nFeature_RNA", "nCount_RNA", "percent.mt"), ncol = 3)
ZGneg_Chow[["Library"]] <- "ZGneg_Chow"
ZGneg_Chow[["Condition"]] <- "Control"


## Pan Circulation 2020 Dataset 3
ZGpos_8w=CreateSeuratObject(counts = ZGpos_8w, project = "ZGpos_8w",min.cells = 3, min.features = 200)
ZGpos_8w[["percent.mt"]] <- PercentageFeatureSet(ZGpos_8w, pattern = "^mt-")
VlnPlot(ZGpos_8w, features = c("nFeature_RNA", "nCount_RNA", "percent.mt"), ncol = 3)
ZGpos_8w <- subset(ZGpos_8w, subset = nFeature_RNA > 200 & nCount_RNA < 20000 & percent.mt < 10)
VlnPlot(ZGpos_8w, features = c("nFeature_RNA", "nCount_RNA", "percent.mt"), ncol = 3)
ZGpos_8w[["Library"]] <- "ZGpos_8w"
ZGpos_8w[["Condition"]] <- "Ldlr_8weeks_HFD"

## Pan Circulation 2020 Dataset 4
ZGneg_8w=CreateSeuratObject(counts = ZGneg_8w, project = "ZGneg_8w",min.cells = 3, min.features = 200)
ZGneg_8w[["percent.mt"]] <- PercentageFeatureSet(ZGneg_8w, pattern = "^mt-")
VlnPlot(ZGneg_8w, features = c("nFeature_RNA", "nCount_RNA", "percent.mt"), ncol = 3)
ZGneg_8w <- subset(ZGneg_8w, subset = nFeature_RNA > 200 & nCount_RNA < 20000 & percent.mt < 10)
VlnPlot(ZGneg_8w, features = c("nFeature_RNA", "nCount_RNA", "percent.mt"), ncol = 3)
ZGneg_8w[["Library"]] <- "ZGneg_8w"
ZGneg_8w[["Condition"]] <- "Ldlr_8weeks_HFD"

## Pan Circulation 2020 Dataset 5
ZGpos_16w=CreateSeuratObject(counts = ZGpos_16w, project = "ZGpos_16w",min.cells = 3, min.features = 200)
ZGpos_16w[["percent.mt"]] <- PercentageFeatureSet(ZGpos_16w, pattern = "^mt-")
VlnPlot(ZGpos_16w, features = c("nFeature_RNA", "nCount_RNA", "percent.mt"), ncol = 3)
ZGpos_16w <- subset(ZGpos_16w, subset = nFeature_RNA > 200 & nCount_RNA < 20000 & percent.mt < 10)
VlnPlot(ZGpos_16w, features = c("nFeature_RNA", "nCount_RNA", "percent.mt"), ncol = 3)
ZGpos_16w[["Library"]] <- "ZGpos_16w"
ZGpos_16w[["Condition"]] <- "Ldlr_16weeks_HFD"

## Pan Circulation 2020 Dataset 6
ZGneg_16w=CreateSeuratObject(counts = ZGneg_16w, project = "ZGneg_16w",min.cells = 3, min.features = 200)
ZGneg_16w[["percent.mt"]] <- PercentageFeatureSet(ZGneg_16w, pattern = "^mt-")
VlnPlot(ZGneg_16w, features = c("nFeature_RNA", "nCount_RNA", "percent.mt"), ncol = 3)
ZGneg_16w <- subset(ZGneg_16w, subset = nFeature_RNA > 200 & nCount_RNA < 20000 & percent.mt < 10)
VlnPlot(ZGneg_16w, features = c("nFeature_RNA", "nCount_RNA", "percent.mt"), ncol = 3)
ZGneg_16w[["Library"]] <- "ZGneg_16w"
ZGneg_16w[["Condition"]] <- "Ldlr_16weeks_HFD"

## Pan Circulation 2020 Dataset 7
ZGpos_26w=CreateSeuratObject(counts = ZGpos_26w, project = "ZGpos_26w",min.cells = 3, min.features = 200)
ZGpos_26w[["percent.mt"]] <- PercentageFeatureSet(ZGpos_26w, pattern = "^mt-")
VlnPlot(ZGpos_26w, features = c("nFeature_RNA", "nCount_RNA", "percent.mt"), ncol = 3)
ZGpos_26w <- subset(ZGpos_26w, subset = nFeature_RNA > 200 & nCount_RNA < 20000 & percent.mt < 10)
VlnPlot(ZGpos_26w, features = c("nFeature_RNA", "nCount_RNA", "percent.mt"), ncol = 3)
ZGpos_26w[["Library"]] <- "ZGpos_26w"
ZGpos_26w[["Condition"]] <- "Ldlr_26weeks_HFD"

## Pan Circulation 2020 Dataset 8
ZGneg_26w=CreateSeuratObject(counts = ZGneg_26w, project = "ZGneg_26w",min.cells = 3, min.features = 200)
ZGneg_26w[["percent.mt"]] <- PercentageFeatureSet(ZGneg_26w, pattern = "^mt-")
VlnPlot(ZGneg_26w, features = c("nFeature_RNA", "nCount_RNA", "percent.mt"), ncol = 3)
ZGneg_26w <- subset(ZGneg_26w, subset = nFeature_RNA > 200 & nCount_RNA < 20000 & percent.mt < 10)
VlnPlot(ZGneg_26w, features = c("nFeature_RNA", "nCount_RNA", "percent.mt"), ncol = 3)
ZGneg_26w[["Library"]] <- "ZGneg_26w"
ZGneg_26w[["Condition"]] <- "Ldlr_26weeks_HFD"


### Pool data, Harmony batch correction and analysis

Pan_Data=merge(x=ZGneg_16w, y=list(ZGneg_16w, ZGneg_26w, ZGneg_8w, ZGneg_Chow, ZGpos_16w, ZGpos_26w, ZGpos_8w, ZGpos_Chow ))

Pan_Data <- NormalizeData(Pan_Data, verbose = FALSE)
Pan_Data <-FindVariableFeatures(Pan_Data, selection.method = "vst", nfeatures = 2000)
Pan_Data <-ScaleData(Pan_Data,verbose = FALSE) 
Pan_Data <-RunPCA(Pan_Data, verbose = FALSE)

options(repr.plot.height = 2.5, repr.plot.width = 6)
Pan_Data <- Pan_Data %>% 
  RunHarmony("Library", plot_convergence = TRUE)


Pan_Data <- Pan_Data %>% 
  RunUMAP(reduction = "harmony", dims = 1:20) %>% 
  FindNeighbors(reduction = "harmony", dims = 1:20) %>% 
  FindClusters(resolution = 0.2) %>% 
  identity()


Markers_Pan=FindAllMarkers(Pan_Data, only.pos = T, max.cells.per.ident = 1000)

top10 <- Markers_Pan %>% group_by(cluster) %>% top_n(n = 10, wt = avg_log2FC)
top10

#Based on top marker genes clusters were annotated as follows:
  
# 0: Fibro
#1: VSMC_1
#2: VSMC_2
#3: Macrophages
#4: VSMC_3
#5: Endothelial
#6: Cytotoxic/NK
#7: APC
#8: Neutro
#9: gdT_Cells
#10: Proliferating
#11: LECs
#12: Nerve


new.cluster.ids <- c("Fibro", "VSMC_1", "VSMC_2", "Macrophages",  "VSMC_3", "Endothelial", "Cytotoxic/NK", "APC", "Neutro", "gdT_Cells", "Proliferating", "LECs", "Nerve")
names(new.cluster.ids) <- levels(Pan_Data)
Pan_Data<- RenameIdents(Pan_Data, new.cluster.ids)
Pan_Data <- StashIdent(object = Pan_Data, save.name = "Lineage")


### To simplify visualizations, zsGreen+ and zsGreen- cells are grouped according to diet time point

Idents(Pan_Data)="Library"
new.cluster.ids <- c("c_16w",  "d_26w",  "b_8w",   "a_Chow", "c_16w",  "d_26w",  "b_8w",   "a_Chow")
names(new.cluster.ids) <- levels(Pan_Data)
Pan_Data<- RenameIdents(Pan_Data, new.cluster.ids)
Pan_Data <- StashIdent(object = Pan_Data, save.name = "Diet_Time")


###To simplify visualizations, cells are grouped according to HFD vs chow
Idents(Pan_Data)="Diet_Time"
new.cluster.ids <- c("HFD",  "HFD",  "HFD",   "Chow")
names(new.cluster.ids) <- levels(Pan_Data)
Pan_Data<- RenameIdents(Pan_Data, new.cluster.ids)
Pan_Data <- StashIdent(object = Pan_Data, save.name = "Diet_vs_Chow")


###As we are not focusing on T cells in this report, we group cytotoxic/NK and gdT cells into a single annotation
Idents(Pan_Data)="Lineage"
new.cluster.ids <- c("Fibro", "VSMC_1", "VSMC_2", "Macrophages",  "VSMC_3", "Endothelial", "T/gdT/Cytotoxic/NK", "APC", "Neutro", "T/gdT/Cytotoxic/NK", "Proliferating", "LECs", "Nerve")
names(new.cluster.ids) <- levels(Pan_Data)
Pan_Data<- RenameIdents(Pan_Data, new.cluster.ids)
Pan_Data <- StashIdent(object = Pan_Data, save.name = "Lineage_Simplified")

###Generate UMAP Figure 1a
nb.cols <- 12
mycolors <- colorRampPalette(brewer.pal(8, "Set2"))(nb.cols)
UMAPPlot(Pan_Data, label=F, split.by="Diet_vs_Chow")+scale_color_manual(values = mycolors)

###Generate Feature Plots Figure 1b
FeaturePlot(Pan_Data, "Trem2", min.cutoff = "q1", max.cutoff = "q99", order = T, split.by = "Diet_vs_Chow")


###Calculate percent of cells with detectable Trem2 transcripts (Extended Data Fig. 7a)

PrctCellExpringGene <- function(object, genes, group.by = "all"){
  if(group.by == "all"){
    prct = unlist(lapply(genes,calc_helper, object=object))
    result = data.frame(Markers = genes, Cell_proportion = prct)
    return(result)
  }
  
  else{        
    list = SplitObject(object, group.by)
    factors = names(list)
    
    results = lapply(list, PrctCellExpringGene, genes=genes)
    for(i in 1:length(factors)){
      results[[i]]$Feature = factors[i]
    }
    combined = do.call("rbind", results)
    return(combined)
  }
}

calc_helper <- function(object,genes){
  counts = object[['RNA']]@counts
  ncells = ncol(counts)
  if(genes %in% row.names(counts)){
    sum(counts[genes,]>0)/ncells
  }else{return(NA)}
}


Pan_Data_pct_Trem2=PrctCellExpringGene(Pan_Data, "Trem2", group.by = "Lineage_Simplified")


### Next part: Analysis of mouse aortic mononuclear phagocytes: Figure 1c-e; Extended Data Fig.1 b, c, d

# Selection of MPC for subclustering, including proliferating cells that may include macrophages

Pan_Macro=subset(Pan_Data, idents = c("Macrophages", "APC", "Proliferating"))


# Manual selection is performed to remove a few cells with outlier UMAP coordinates

plot <- DimPlot(Pan_Macro, reduction = "umap")
select.cells <- CellSelector(plot = plot)
Idents(Pan_Macro, cells = select.cells) <- "Filtered"
Pan_Macro <- subset(x=Pan_Macro, idents = "Filtered")


## Reclustering of MPCs using Harmony batch correction

Pan_Macro <- NormalizeData(Pan_Macro, verbose = FALSE)
Pan_Macro <-FindVariableFeatures(Pan_Macro, selection.method = "vst", nfeatures = 2000)
Pan_Macro <-ScaleData(Pan_Macro,verbose = FALSE) 
Pan_Macro <-RunPCA(Pan_Macro, verbose = FALSE)

options(repr.plot.height = 2.5, repr.plot.width = 6)
Pan_Macro <- Pan_Macro %>% 
  RunHarmony("Library", plot_convergence = TRUE)

Pan_Macro <- Pan_Macro %>% 
  RunUMAP(reduction = "harmony", dims = 1:20) %>% 
  FindNeighbors(reduction = "harmony", dims = 1:20) %>% 
  FindClusters(resolution = 0.5) %>% 
  identity()


Markers_Macro=FindAllMarkers(Pan_Macro, only.pos = T)
top10 <- Markers_Macro %>% group_by(cluster) %>% top_n(n = 10, wt = avg_log2FC)
top10

## Based on markers we annotate the clusters
new.cluster.ids <- c("Resident", "Trem2_Gpnmb","Trem2_Slamf9", "Foamy_Int", "Ly6Chi_Mono",
                     "Inflamm.Mac", "cDC2",  "Ly6clow_Mono",  "Fibro_Conta", "Prolif", "cDC1", "Mature_DC", "B_conta", "pDC")
names(new.cluster.ids) <- levels(Pan_Macro)
Pan_Macro<- RenameIdents(Pan_Macro, new.cluster.ids)
Pan_Macro <- StashIdent(object = Pan_Macro, save.name = "Lineage")

## Remove contaminating fibroblasts and B cells
Pan_Macro=subset(Pan_Macro, idents = c("Fibro_Conta",  "B_conta" ), invert=T)

## Reorder for visualization
levels(Pan_Macro)=c("Resident", "Inflamm.Mac" ,  "Ly6clow_Mono",  "Ly6Chi_Mono", "Foamy_Int", "Trem2_Gpnmb","Trem2_Slamf9" ,  "Prolif"  ,    "cDC1"  , "cDC2"  , "Mature_DC" ,"pDC")

## Letter the clusters to keep correct order in plots
new.cluster.ids <- c("a_Resident", "b_Inflamm.Mac" ,  "c_Ly6clow_Mono",  "d_Ly6Chi_Mono", "e_Foamy_Int",  "f_Trem2_Gpnmb","g_Trem2_Slamf9" ,  "h_Prolif"  ,    "i_cDC1"  , "j_cDC2"  , "k_Mature_DC" ,"l_pDC")
names(new.cluster.ids) <- levels(Pan_Macro)
Pan_Macro<- RenameIdents(Pan_Macro, new.cluster.ids)
Pan_Macro <- StashIdent(object = Pan_Macro, save.name = "MPC_Subsets")


# Generate Figure 1c
mpc_colors=c("#66C2A5", "#FC8D62", "#8DA0CB" ,"#E78AC3", "#A6D854", 
             "#FFD92F" , "#1B9E77" ,"#D95F02","#7570B3", "#E7298A", 
             "#66A61E", "#E6AB02", "darkgrey" ,"lightgrey")
UMAPPlot(Pan_Macro)+scale_color_manual(values = mpc_colors)+NoAxes()


# Generate Figure 1d
# Left panel
dittoBarPlot(Pan_Macro, var = Idents(Pan_Macro),group.by = "Diet_Time", scale = "percent")+scale_fill_manual(values = mpc_colors)+NoLegend()

# Right panel
Pan_Diff_Mac=subset(Pan_Macro, idents = c("a_Resident","b_Inflamm.Mac","e_Foamy_Int","f_Trem2_Gpnmb", "g_Trem2_Slamf9"))
Diff_Mac_col=c("#66C2A5", "#FC8D62","#A6D854", "#FFD92F" , "#1B9E77")
dittoBarPlot(Pan_Diff_Mac, var = Idents(Pan_Diff_Mac),group.by = "Diet_Time", scale = "percent")+scale_fill_manual(values = Diff_Mac_col)+NoLegend()

# Generate Figure 1e
VlnPlot(Pan_Macro, "Trem2", pt.size = 0)+scale_fill_manual(values = mpc_colors)

# GenerateExtended data Figure 1b
UMAPPlot(Pan_Macro, label=F, split.by="Diet_Time", ncol=2)+scale_color_manual(values = mpc_colors)+NoAxes()

# GenerateExtended data Figure 1c
FeaturePlot(Pan_Macro, "Slamf9", min.cutoff = "q1", max.cutoff = "q99", order = T)+scale_color_viridis()
FeaturePlot(Pan_Macro, "Trem2", min.cutoff = "q1", max.cutoff = "q99", order = T)+scale_color_viridis()
FeaturePlot(Pan_Macro, "Gpnmb", min.cutoff = "q1", max.cutoff = "q99", order = T)+scale_color_viridis()
FeaturePlot(Pan_Macro, "Il1b", min.cutoff = "q1", max.cutoff = "q99", order = T)+scale_color_viridis()

# GenerateExtended data Figure 1d
Markers_Macro=FindAllMarkers(Pan_Macro, only.pos = T)
top10 <- Markers_Macro %>% group_by(cluster) %>% top_n(n = 10, wt = avg_log2FC)
top10
DotPlot(Pan_Macro, features = unique(top5$gene),cols="RdYlBu",  dot.scale = 5)+theme(axis.text.x = element_text(angle = 90))

### Next part: Analysis of mouse aortic VSMCs: Figure 1c-e; Extended Data Fig.1 e, f, g
# Subset VSMC for analysis presented in Extended Data Fig.1 e-g
Pan_VSMC=subset(Pan_Data, idents = c("VSMC_1", "VSMC_2", "VSMC_3" ))


## Generate Extended Data Fig. 1e
dittoBarPlot(Pan_VSMC, var = Idents(Pan_VSMC),group.by = "Diet_Time", scale = "percent")+scale_fill_manual(values = c("#BDA37D", "#E99073","#AB98C8"))


## Generate Extended Data Fig. 1f
VSMC_Markers=FindAllMarkers(Pan_VSMC, only.pos = T)
top5 <- VSMC_Markers %>% group_by(cluster) %>% top_n(n = 5, wt = avg_log2FC)
top5
DotPlot(Pan_VSMC, features = top5$gene, cols="RdYlBu",  dot.scale = 6)+theme(axis.text.x = element_text(angle = 90))


## Generate Extended Data Fig. 1g
VlnPlot(Pan_VSMC, "Trem2")+NoLegend()+scale_fill_manual(values = c("#BDA37D", "#E99073","#AB98C8"))
VlnPlot(Pan_VSMC, "Lgals3")+NoLegend()+scale_fill_manual(values = c("#BDA37D", "#E99073","#AB98C8"))
VlnPlot(Pan_VSMC, "Spp1")+NoLegend()+scale_fill_manual(values = c("#BDA37D", "#E99073","#AB98C8"))
VlnPlot(Pan_VSMC, "Lox")+NoLegend()+scale_fill_manual(values = c("#BDA37D", "#E99073","#AB98C8"))
VlnPlot(Pan_VSMC, "Apoe")+NoLegend()+scale_fill_manual(values = c("#BDA37D", "#E99073","#AB98C8"))
VlnPlot(Pan_VSMC, "Gpnmb")+NoLegend()+scale_fill_manual(values = c("#BDA37D", "#E99073","#AB98C8"))
VlnPlot(Pan_VSMC, "Slamf9")+NoLegend()+scale_fill_manual(values = c("#BDA37D", "#E99073","#AB98C8"))
