# Supplementary material for: TREM2 protects from atherosclerosis by limiting necrotic core formation
Source: Nat Cardiovasc Res. 2024 Mar 12;3(3):269–82. doi: 10.1038/s44161-024-00429-9 (PMC7616136; doi:10.1038/s44161-024-00429-9)
Supplement: Supplementary file 4 — 2:scRNA-seq analysis of GSE131778: human coronary artery cells (R script). [file 44161_2024_429_MOESM4_ESM.zip]

Archive with 1 entries (1 files):
- Analysis_GSE131778.R
