# Supplementary material for: TREM2 protects from atherosclerosis by limiting necrotic core formation
Source: Nat Cardiovasc Res. 2024 Mar 12;3(3):269–82. doi: 10.1038/s44161-024-00429-9 (PMC7616136; doi:10.1038/s44161-024-00429-9)
Supplement: Supplementary file 4 — 2:scRNA-seq analysis of GSE131778: human coronary artery cells (R script). [file 44161_2024_429_MOESM4_ESM.zip › Analysis_GSE131778.R]

library(Seurat)
library(ggplot2)
library(viridis)
library(RColorBrewer)
library(harmony)


## Reanalysis of scRNA-seq data from 4 coronary artery samples
## Data from Wirka et al. Nat Med 2019 
## Data from GSE131778
# This analysis including setting up the Seurat object, dimensional reduction and clustering analysis
# has been performed using Seurat v3 (Stuart, Butler et al. Cell 2019). 

## Setup Seurat Object
wirka.coronary <-read.table("GSE131778_human_coronary_scRNAseq_wirka_et_al_GEO.txt",sep="\t")
wirka.coronary=as.sparse(wirka.coronary)
coronary=CreateSeuratObject(counts=wirka.coronary, min.cells = 3, min.features = 200)
coronary[["percent.mt"]] <- PercentageFeatureSet(coronary, pattern = "^MT-")
VlnPlot(coronary, features = c("nFeature_RNA", "nCount_RNA", "percent.mt"), ncol = 3)
coronary <- subset(coronary, subset = nFeature_RNA > 200 & nCount_RNA < 15000 & percent.mt < 5)
VlnPlot(coronary, features = c("nFeature_RNA", "nCount_RNA", "percent.mt"), ncol = 3)

## Identify Sample/Patient 
CM <- as.data.frame(colnames(coronary))
f <-CM$`colnames(coronary)`
f<- gsub("[A-Z]", "", f)
f <- factor(f, levels = c(".1",".2", ".3", ".4", ".5", ".6", ".7", ".8"))
names(f) <- rownames(CM)

Idents(coronary) <- f

new.cluster.ids <- c("Sample1","Sample2", "Sample3", "Sample4", "Sample5", "Sample6", "Sample7",
                     "Sample8")
names(new.cluster.ids) <- levels(coronary)
coronary<- RenameIdents(coronary, new.cluster.ids)
coronary <- StashIdent(object = coronary, save.name = "Sample")

Idents(coronary)<-"Sample"
new.cluster.ids <- c("Patient1", "Patient1", "Patient2", "Patient2","Patient3","Patient3","Patient3","Patient4" )
names(new.cluster.ids) <- levels(coronary)
coronary<- RenameIdents(coronary, new.cluster.ids)
coronary <- StashIdent(object = coronary, save.name = "Patient")


# a previous analysis without batch correction 
# had shown a substantial batch effect across patient
# so we batch correct using Harmony

DefaultAssay(coronary)<- "RNA"

head(coronary@meta.data)

coronary <- NormalizeData(coronary, verbose = FALSE)

coronary <-FindVariableFeatures(coronary, selection.method = "vst", nfeatures = 2000)

coronary <-ScaleData(coronary,verbose = FALSE) 
coronary <-RunPCA(coronary, verbose = FALSE)

options(repr.plot.height = 2.5, repr.plot.width = 6)
coronary <- coronary %>% 
  RunHarmony("Patient", plot_convergence = TRUE)

harmony_embeddings <- Embeddings(coronary, 'harmony')
harmony_embeddings[1:5, 1:5]

coronary <- coronary %>% 
  RunUMAP(reduction = "harmony", dims = 1:20) %>% 
  FindNeighbors(reduction = "harmony", dims = 1:20) %>% 
  FindClusters(resolution = 0.4) %>% 
  identity()

markers.coronary <- FindAllMarkers(coronary, only.pos = T, max.cells.per.ident = 500)
top10 <- markers.coronary %>% group_by(cluster) %>% top_n(n = 10, wt = avg_logFC)
top10

## First annotation of this dataset
new.cluster.ids <- c("Fibro", "EC_1", "Macro_APC", "Fibromyocytes", 
                     "VSMC_1", "T_Cells", "VSMC_3", "B_Cells", "VSMC_2", 
                     "Monocytes", "EC_2", "Nerve", "Pervivasc_fibro-like", 
                     "Cytotoxic/NK", "Plasma_Cell", "Mast_Cell")
names(new.cluster.ids) <- levels(coronary)
coronary<- RenameIdents(coronary, new.cluster.ids)
coronary <- StashIdent(object = coronary, save.name = "20210923_Draft_Annotation")
levels(coronary)


## As this annotation is debatable for VSMC/mural cell subsets, I did a new one in 2023

levels(coronary)=c("Fibro", "Fibromyocytes", "Pervivasc_fibro-like","VSMC_1", "VSMC_2", "VSMC_3", 
                   "EC_1", "EC_2", "Nerve", "Monocytes", "Macro_APC",   "T_Cells", 
                   "B_Cells", "Plasma_Cell",  "Cytotoxic/NK",  "Mast_Cell")

new.cluster.ids <- c("Fibroblast", "Fibromyocytes", "Fibro/MSC","Mural_cells_1", 
                     "Mural_cells_2", "Mural_cells_3", 
                     "EC_1", "EC_2", "Nerve", "Monocytes", "Macro_APC",   
                     "T_Cells",  "B_Cells", "Plasma_Cell","Cytotoxic/NK",  "Mast_Cell")
names(new.cluster.ids) <- levels(coronary)
coronary<- RenameIdents(coronary, new.cluster.ids)
coronary <- StashIdent(object = coronary, save.name = "2023_Annotation")
levels(coronary)


## Generate UMAP Plot for Figure 1f

mycolors=c("#A6CEE3", "#438EC0", "#63A8A0", "#98D277", "#3BA432", "#B89B74",
           "#F16667", "#E62F27",  "#F9A963", "#FE982C","#B15928" , 
           "#C3AAD2", "#7D54A5", "#B9A499", "#EAD27A","#ED8F47")

UMAPPlot(coronary)+scale_color_manual(values = mycolors)

## Generate Feature Plot for Figure 1i
FeaturePlot(coronary, "TREM2", max.cutoff = "q95",label.size =0, order = T)+scale_color_viridis()+NoAxes()+NoLegend()


## Subset Macrophages/APC and Monocytes and recluster

Coro_MoMac=subset(coronary, idents = c("Monocytes", "Macro_APC"))

Coro_MoMac <- NormalizeData(Coro_MoMac, verbose = FALSE)

Coro_MoMac <-FindVariableFeatures(Coro_MoMac, selection.method = "vst", nfeatures = 2000)

Coro_MoMac <-ScaleData(Coro_MoMac,verbose = FALSE) 
Coro_MoMac <-RunPCA(Coro_MoMac, verbose = FALSE)

options(repr.plot.height = 2.5, repr.plot.width = 6)
Coro_MoMac <- Coro_MoMac %>% 
  RunHarmony("Patient", plot_convergence = TRUE)

harmony_embeddings <- Embeddings(Coro_MoMac, 'harmony')
harmony_embeddings[1:5, 1:5]

Coro_MoMac <- Coro_MoMac %>% 
  RunUMAP(reduction = "harmony", dims = 1:20) %>% 
  FindNeighbors(reduction = "harmony", dims = 1:20) %>% 
  FindClusters(resolution = 0.4) %>% 
  identity()

markers.Coro_MoMac <- FindAllMarkers(Coro_MoMac, only.pos = T)
top20_mac <- markers.Coro_MoMac %>% group_by(cluster) %>% top_n(n = 20, wt = avg_logFC)
top20_mac

new.cluster.ids <- c("Foamy_Mac", "Resident_LYVE1+", "Monocytes","cDC2",  "C3+_Infl.Mac", "Resident_CD209+", "Prolif", "Conta_VSMC", "IFNIC", "Conta_T")
names(new.cluster.ids) <- levels(Coro_MoMac)
Coro_MoMac<- RenameIdents(Coro_MoMac, new.cluster.ids)
Coro_MoMac <- StashIdent(object = Coro_MoMac, save.name = "20210923_Annotation")


##Generate UMAP plot for Figure 1h
nb.cols <- 10
mycolors2 <- colorRampPalette(brewer.pal(8, "Dark2"))(nb.cols)
UMAPPlot(Coro_MoMac)+scale_color_manual(values = mycolors2)+NoAxes()

## Generate Feature Plot for Figure 1i
FeaturePlot(Coro_MoMac, "TREM2", min.cutoff = "q5", max.cutoff = "q95",label.size =0, pt.size = 1.2, order=T)+scale_color_viridis()+NoAxes()+NoLegend()


## Generate dot plot for Extended Data Fig.2 
levels(Coro_MoMac)=c("Foamy_Mac" , "Resident_LYVE1+", "Resident_CD209+", "C3+_Infl.Mac" , "Monocytes",  "cDC2", "IFNIC" ,"Prolif","Conta_VSMC", "Conta_T" )
DotPlot(Coro_MoMac, features = c("TREM2",  "CD9",   "GPNMB" ,  "SPP1" ,   "APOC1" ,  "EMP1" ,   "LYVE1",   "MARCO",   "CCL18" , 
                                 "CFD",     "CD209",   "RNASE1",  "F13A1",   "THBS1",   "APOE" ,   "HAMP",    "C3" ,     "JUN" ,   
                                 "TCOF1",   "IFIT2",   "FCN1",    "S100A12", "VCAN" ,   "S100A8",  "CD52",    "CD1C",    "FCER1A", 
                                 "PKIB",    "CLEC10A", "AREG",    "IFIT1",   "MX1" ,    "ISG15",   "IFI6" ,   "LY6E",    "TK1" ,   
                                 "PCNA",    "H2AFZ",   "STMN1" ),cols="RdYlBu", col.min = -1, col.max = 1, dot.scale = 6)+theme(axis.text.x = element_text(angle = 90))
