# Supplementary material for: TREM2 protects from atherosclerosis by limiting necrotic core formation
Source: Nat Cardiovasc Res. 2024 Mar 12;3(3):269–82. doi: 10.1038/s44161-024-00429-9 (PMC7616136; doi:10.1038/s44161-024-00429-9)
Supplement: Supplementary file 5 — 3:snRNA-seq analysis of Ldlr−/−Trem2+/+ and Ldlr−/−Trem2−/− aortas (R script). [file 44161_2024_429_MOESM5_ESM.zip › Analysis_snRNA-seq_Trem2KO.R]

## Analysis of newly generated single-nucleus RNA-seq data 
##from Ldlr-/-Trem2+/+ and Ldlr-/-Trem2-/- aortas
## Sequencing data deposited in Gene Expression Omnibus GSE243086 
## together with 10x Genomics output files: barcodes.tsv.gz, features.tsv.gz, matrix.mtx.gz
## Analysis performed in Seurat v4

library(Seurat)
library(ggplot2)
library(viridis)
library(RColorBrewer)
library(plyr)
library(dplyr)
library(cowplot)
library(tidyr)
library(tidyverse)
library(dittoSeq)
library(DropletUtils)
library(DoubletFinder)
library(knitr)

#########First step: QC of single snRNA-seq libraries with doublet removal ##########
# Here you will find the QC code for 1 snRNA-seq library out of 6 (B11: Ldlr-/- #1)
# Other libraries (B12,C1,C2,C3,C4) have been QC'd using the same code

### Setup Seurat Object and QC ###

# Load 10x data
B11.data = Read10X("B11/outs/filtered_feature_bc_matrix")
# Setup Seurat object
B11 = CreateSeuratObject(counts =B11.data)
# Normalize RNA data with log normalization
B11 = NormalizeData(B11)
## **Quality Control Filtering**
#Add the "percent.mt" data
B11[["percent.mt"]] = PercentageFeatureSet(B11, pattern = "^mt-")
# Visualize QC metrics as a violin plot
VlnPlot(B11, features = c("nFeature_RNA", "nCount_RNA", "percent.mt"), ncol = 3)
# First subset <10% mt
B11 = subset(B11, subset = percent.mt < 10 & nCount_RNA < 20000 )
# Visualize QC metrics as a violin plot
VlnPlot(B11, features = c("nFeature_RNA", "nCount_RNA", "percent.mt"), ncol = 3)
# Refine QC
B11 = subset(B11, subset = percent.mt < 3 & nCount_RNA < 20000 )
### Clustering analysis (necessary to perform for DoubletFinder)
# Select the top 2000 most variable features
B11 = FindVariableFeatures(B11,selection.method = "vst", nfeatures = 2000)
# Scaling RNA data, we only scale the variable features here for efficiency
B11 = ScaleData(B11, features = VariableFeatures(B11))
# Run PCA
B11 = RunPCA(B11, features = VariableFeatures(B11), verbose=F)
# Clustering and dimensional reduction
B11 = FindNeighbors(B11, reduction = "pca", dims = 1:20)
B11 = FindClusters(B11, resolution = 0.2, verbose = FALSE)
B11=RunUMAP(B11, dims = 1:20, verbose = F)
# Visualize
UMAPPlot(B11, label=T)
# Add library metadata
B11[["Library"]]="B11"

### Doublet Finder ###
# pK Identification
sweep.res.list_B11 <- paramSweep_v3(B11, PCs = 1:20, sct = FALSE)
sweep.stats_B11 <- summarizeSweep(sweep.res.list_B11, GT = FALSE)
bcmvn_B11 <- find.pK(sweep.stats_B11)

# Determine Optimal pK
bcmvn.max <- bcmvn_B11[which.max(bcmvn_B11$BCmetric),]
optimal.pk <- bcmvn.max$pK
optimal.pk <- as.numeric(levels(optimal.pk))[optimal.pk]
optimal.pk

# Homotypic Doublet Proportion Estimate 
annotations=B11@meta.data$seurat_clusters
homotypic.prop <- modelHomotypic(annotations)           
nExp_poi <- round(0.15*nrow(B11@meta.data))  ## Assuming 15% doublet formation rate 
nExp_poi.adj <- round(nExp_poi*(1-homotypic.prop))

# Run Doublet Finder
B11 <- doubletFinder_v3(B11, PCs = 1:20, pN = 0.25, pK = optimal.pk, nExp = nExp_poi.adj, reuse.pANN = FALSE, sct = FALSE)
head(B11@meta.data)

#Identify the metadata column corresponding to the doublet/singlet identity identified by DoubletFinder, here "DF.classifications_0.25_0.01_921"
Idents(B11)="DF.classifications_0.25_0.01_921"
UMAPPlot(B11)
B11_DF=subset(B11, idents = "Singlet")

########### Pool the 6 QC'd libraries and proceed to analysis ###############

# Add sample info
B11_DF[["Sample"]]="WT_1"
B12_DF[["Sample"]]="WT_2"
C1_DF[["Sample"]]="WT_3"
C2_DF[["Sample"]]="KO_1"
C3_DF[["Sample"]]="KO_2"
C4_DF[["Sample"]]="KO_3"

# Add experimental condition info
B11_DF[["Condition"]]="WT"
B12_DF[["Condition"]]="WT"
C1_DF[["Condition"]]="WT"
C2_DF[["Condition"]]="KO"
C3_DF[["Condition"]]="KO"
C4_DF[["Condition"]]="KO"

# Merge data
Trem2_nuc=merge(x=B11_DF, y=list(B12_DF, C1_DF, C2_DF, C3_DF, C4_DF))

# Dimensional Reduction and clustering analysis
DefaultAssay(Trem2_nuc)<- "RNA"
Trem2_nuc <- NormalizeData(Trem2_nuc, verbose = FALSE)
Trem2_nuc <-FindVariableFeatures(Trem2_nuc, selection.method = "vst", nfeatures = 2000)
Trem2_nuc <-ScaleData(Trem2_nuc,verbose = FALSE) 
Trem2_nuc <-RunPCA(Trem2_nuc, verbose = FALSE)
Trem2_nuc = RunUMAP(Trem2_nuc, dims=1:30,verbose = FALSE)
Trem2_nuc=FindNeighbors(Trem2_nuc, dims = 1:30)
Trem2_nuc=FindClusters(Trem2_nuc, resolution = 0.1)
UMAPPlot(Trem2_nuc, label=T)
Markers_Lineage=FindAllMarkers(Trem2_nuc, max.cells.per.ident = 250, logfc.threshold = 0.3, only.pos = T)
top20 <- Markers_Lineage %>% group_by(cluster) %>% top_n(n =20 , wt = avg_log2FC)
top20 

# Annotate
new.cluster.ids <- c("VSMC",
                     "EC_1",
                     "Adipocyte",
                     "Mac/Myelo/APC",
                     "Fibro",
                     "EC_2",
                     "Glial cells",
                     "T_Cells",
                     "B_cells",
                     "RBC")
names(new.cluster.ids) <- levels(Trem2_nuc)
Trem2_nuc<- RenameIdents(Trem2_nuc, new.cluster.ids)
Trem2_nuc <- StashIdent(object = Trem2_nuc, save.name = "Lineage")

# Reorder clusters
levels(Trem2_nuc)=c(
  "EC_1",
  "EC_2",
  "VSMC",
  "Fibro",
  "Mac/Myelo/APC",
  "Adipocyte",
  "Glial cells",
  "T_Cells",
  "B_cells",
  "RBC")

# Rename to ensure alphabetical order
new.cluster.ids <- c("a_EC_1",
                     "b_EC_2",
                     "c_VSMC",
                     "d_Fibro",
                     "e_Mac/Myelo/APC",
                     "f_Adipocyte",
                     "g_Glial cells",
                     "h_T_Cells",
                     "i_B_cells",
                     "j_RBC")
names(new.cluster.ids) <- levels(Trem2_nuc)
Trem2_nuc<- RenameIdents(Trem2_nuc, new.cluster.ids)
Trem2_nuc <- StashIdent(object = Trem2_nuc, save.name = "Lineage")

# Extended data Figure 6b
UMAPPlot(Trem2_nuc)+scale_color_brewer(palette = "Paired")
# Extended data Figure 6c
DotPlot(Trem2_nuc, features = c("Pecam1", "Tek", "Emcn", "Fli1", "Myh11", "Acta2", "Dcn","Col14a1", "Sirpa", "Lgals3", "Plin1", 
                                "Slc36a2", "Ncam1", "Grid2", "Lck", "Il7r",
                                "Ighm", "Ighd", "Hbb-bt", "Hba-a2"),cols="RdYlBu")+theme(axis.text.x = element_text(angle = 90))
# Extended data Figure 8
VlnPlot(Trem2_nuc, "Cd47", pt.size = 0, split.by = "Condition")+scale_fill_manual(values = c("red3", "grey22"))


################# Subset and analyze monocyte/macrophages/MPC data ##############

Trem2_nuc_mac=subset(Trem2_nuc, idents=c("e_Mac/Myelo/APC"))


Trem2_nuc_mac <-FindVariableFeatures(Trem2_nuc_mac, selection.method = "vst", nfeatures = 2000)
Trem2_nuc_mac <-ScaleData(Trem2_nuc_mac,verbose = FALSE) 
Trem2_nuc_mac <-RunPCA(Trem2_nuc_mac, verbose = FALSE)
Trem2_nuc_mac = RunUMAP(Trem2_nuc_mac, dims=1:20,verbose = FALSE)
Trem2_nuc_mac=FindNeighbors(Trem2_nuc_mac, dims = 1:20)
Trem2_nuc_mac=FindClusters(Trem2_nuc_mac, resolution = 0.3)
UMAPPlot(Trem2_nuc_mac, label=T)
Markers_Mac=FindAllMarkers(Trem2_nuc_mac, only.pos = T)
top20_mac <- Markers_Mac %>% group_by(cluster) %>% top_n(n = 20 , wt = avg_log2FC)
top20_mac


# Annotate
new.cluster.ids <- c("Foamy Mac",
                     "Mac_Tgfbr1",
                     "Resident_Mac",
                     "low_quality",
                     "Mono",
                     "Cavity_Mac",
                     "Mac_Cd209+",
                     "nd",
                     "cDC2",
                     "cDC1",
                     "Mature_DC",
                     "Myelo_Padi4+")
names(new.cluster.ids) <- levels(Trem2_nuc_mac)
Trem2_nuc_mac<- RenameIdents(Trem2_nuc_mac, new.cluster.ids)
Trem2_nuc_mac <- StashIdent(object = Trem2_nuc_mac, save.name = "MPC_Clusters")

# Reorder clusters
levels(Trem2_nuc_mac)=c("Resident_Mac",
                        "Mac_Cd209+",
                        "Foamy Mac",
                        "Mac_Tgfbr1",
                        "Mono",
                        "Cavity_Mac",
                        "cDC1",
                        "cDC2",
                        "Mature_DC",
                        "Myelo_Padi4+",
                        "nd",
                        "low_quality")


new.cluster.ids <- c("a_Resident_Mac",
                     "b_Mac_Cd209+",
                     "c_Foamy Mac",
                     "d_Mac_Tgfbr1",
                     "e_Mono",
                     "f_Cavity_Mac",
                     "g_cDC1",
                     "h_cDC2",
                     "i_Mature_DC",
                     "j_Myelo_Padi4+",
                     "k_nd",
                     "l_low_quality")
names(new.cluster.ids) <- levels(Trem2_nuc_mac)
Trem2_nuc_mac<- RenameIdents(Trem2_nuc_mac, new.cluster.ids)
Trem2_nuc_mac <- StashIdent(object = Trem2_nuc_mac, save.name = "MPC_Clusters")

#Extended Data Fig.6d
UMAPPlot(Trem2_nuc_mac)+scale_color_manual(values=c("#66C2A5", "#C5A07A" ,"#DD927E" ,"#979EC1", 
                                                             "#BE93C6", "#DB98AE", "#B1C968", "#CED843",
                                                             "#FCD738" ,"#ECC978", "#D2BD9F", "#B3B3B3"))

#Extended Data Fig.6e
DotPlot(Trem2_nuc_mac, features = c("Mrc1", "F13a1","Cd163", "Cd209f", "Cd209g", "Gpnmb",
                                    "Atp6v0d2", "Cd5l","Ctsl", "Tgfbr1", 
                                    "Mgat5", "Apobec1", "Plac8", 
                                    "Ace", "Itgal", "Cd226", "Retnla", "Flt3","Dpp4" ,
                                    "Clec9a", "Cd209a", "Ccr7", "Padi4"),cols="RdYlBu")+theme(axis.text.x = element_text(angle = 90))

## DE Markers in Foamy macs WT vs Trem2 directly calculated on single-cell data 
Foamy=subset(Trem2_nuc_mac, idents="c_Foamy Mac")
Idents(Foamy)="Condition"
Foamy_Markers=FindMarkers(Foamy, ident.1 = "WT", logfc.threshold = 0.2)

# DotPlot of selected DE markers
DotPlot(Foamy, features = c("Msr1", "Cd36","Spp1", "Cd5l", "Atp6v0a1", "Cd38","Bcl2"),cols="RdYlBu")+theme(axis.text.x = element_text(angle = 90))


############### Perform Pseudobulk DE analysis in WT vs KO foamy macrophages ##################
# Here we only included samples where >200 foamy macrophages were recovered
# to avoid potential impact of outlier cells on aggregated pseudobulk count matrices

##*Create a separate object for each sample
Idents(Foamy)="Sample"
Foamy_WT1=subset(Foamy, idents = "WT_1")
Foamy_WT2=subset(Foamy, idents = "WT_2")
Foamy_KO2=subset(Foamy, idents = "KO_2")
Foamy_KO3=subset(Foamy, idents = "KO_3")

## Generate Pseudobulk count matrices
Foamy_WT1_PSB=GetAssayData(object = Foamy_WT1, slot = "counts")
Foamy_WT1_PSB=as.data.frame(Foamy_WT1_PSB)
Foamy_WT1_PSB=rowSums(Foamy_WT1_PSB)
Foamy_WT1_PSB=as.matrix(Foamy_WT1_PSB)
colnames(Foamy_WT1_PSB)="Foamy_WT1_PSB"

Foamy_WT2_PSB=GetAssayData(object = Foamy_WT2, slot = "counts")
Foamy_WT2_PSB=as.data.frame(Foamy_WT2_PSB)
Foamy_WT2_PSB=rowSums(Foamy_WT2_PSB)
Foamy_WT2_PSB=as.matrix(Foamy_WT2_PSB)
colnames(Foamy_WT2_PSB)="Foamy_WT2_PSB"

Foamy_KO2_PSB=GetAssayData(object = Foamy_KO2, slot = "counts")
Foamy_KO2_PSB=as.data.frame(Foamy_KO2_PSB)
Foamy_KO2_PSB=rowSums(Foamy_KO2_PSB)
Foamy_KO2_PSB=as.matrix(Foamy_KO2_PSB)
colnames(Foamy_KO2_PSB)="Foamy_KO2_PSB"

Foamy_KO3_PSB=GetAssayData(object = Foamy_KO3, slot = "counts")
Foamy_KO3_PSB=as.data.frame(Foamy_KO3_PSB)
Foamy_KO3_PSB=rowSums(Foamy_KO3_PSB)
Foamy_KO3_PSB=as.matrix(Foamy_KO3_PSB)
colnames(Foamy_KO3_PSB)="Foamy_KO3_PSB"

# Merge in a single count matrix**
counts_data=data.frame(Foamy_WT1_PSB, Foamy_WT2_PSB, Foamy_KO2_PSB, Foamy_KO3_PSB)

# Create the col_data dataframe for DESEQ2
Sample=c("WT_1", "WT_2", "KO_2", "KO_3")
Group=c("WT", "WT","KO","KO")
rownames=colnames(counts_data)
col_data=data.frame(Sample, Group, row.names = rownames)

## Check that all sample are there in both matrices
all(colnames(counts_data) %in% rownames(col_data))

## Check that the are in the same order
all(colnames(counts_data) == rownames(col_data))

## *Create DESEq2 object*
library(DESeq2)
Foamy_PSB_DESeq2=DESeqDataSetFromMatrix(countData = counts_data, colData = col_data, design = ~Group)

# Pre-filtering
keep=rowSums(counts(Foamy_PSB_DESeq2))>=3
Foamy_PSB_DESeq2=Foamy_PSB_DESeq2[keep,]

# Set the factor level
relevel(Foamy_PSB_DESeq2$Group, ref = 'WT')
# Run DESeq
Foamy_PSB_DESeq2=DESeq(Foamy_PSB_DESeq2)
res=results(Foamy_PSB_DESeq2, alpha = 0.1)
summary(res)
plotMA(res)

# Plot selected DE genes with pheatmap (Extended Data Fig. 6f)
rld <- rlog( Foamy_PSB_DESeq2, fitType='mean', blind=TRUE)
library(pheatmap)
selected_genes=c("Hmox1", "Cd38", "Msr1", "Bcl2")
pheatmap(assay(rld)[selected_genes,], scale = "row")


#######end
