# Supplementary material for: TREM2 protects from atherosclerosis by limiting necrotic core formation
Source: Nat Cardiovasc Res. 2024 Mar 12;3(3):269–82. doi: 10.1038/s44161-024-00429-9 (PMC7616136; doi:10.1038/s44161-024-00429-9)
Supplement: Supplementary file 6 — Statistical source data. [file 44161_2024_429_MOESM6_ESM.xlsx]

## Sheet: Figure 1j
sTREM2 ng/ml
no progression	progression
0.855	2.138
1.595	2.161
1.665	2.285
1.695	2.375
1.753	3.028
2.073	3.209
2.081	3.305
2.109	3.645
2.128	3.694
2.133	3.815
2.195	4.495
2.198	4.585
2.203	4.675
2.205	4.678
2.205	4.71
2.205	4.711
2.217	5.073
2.245	5.119
2.295	5.76
2.355	5.855
2.355	5.869
2.395	6.033
2.435	6.035
2.438	6.05
2.44	6.295
2.447	6.328
2.455	6.365
2.456	6.385
2.515	6.405
2.545	6.565
2.56	6.605
2.585	6.815
2.65	6.891
2.685	6.955
2.686	6.985
2.728	7.035
2.735	7.066
2.761	7.165
2.78	7.165
2.78	7.247
2.805	7.345
2.815	7.385
2.841	7.392
2.845	7.535
2.855	7.785
2.865	7.856
2.878	7.88
2.885	7.955
2.888	8.063
2.906	8.116
2.925	8.138
2.941	8.363
2.945	8.534
3.005	8.87
3.015	9.02
3.035	9.028
3.052	9.53
3.056	10.58
3.085	11.194
3.089	11.285
3.141	11.42
3.15	11.616
3.165	11.716
3.165	12.765
3.178	14.63
3.178	16.425
3.188	16.584
3.205	19.355
3.215
3.216
3.216
3.225
3.265
3.285
3.305
3.359
3.36
3.361
3.37
3.394
3.413
3.445
3.455
3.465
3.485
3.497
3.515
3.534
3.535
3.545
3.545
3.555
3.563
3.563
3.565
3.581
3.591
3.595
3.605
3.635
3.66
3.694
3.705
3.715
3.725
3.735
3.74
3.745
3.745
3.745
3.755
3.765
3.769
3.785
3.805
3.815
3.816
3.825
3.844
3.845
3.852
3.852
3.853
3.865
3.885
3.885
3.885
3.895
3.895
3.9
3.909
3.909
3.915
3.92
3.92
3.935
3.935
3.942
3.945
3.975
3.98
3.985
4.015
4.035
4.075
4.088
4.095
4.097
4.097
4.105
4.13
4.145
4.145
4.153
4.181
4.181
4.185
4.191
4.205
4.219
4.225
4.225
4.238
4.255
4.255
4.275
4.295
4.305
4.305
4.313
4.313
4.313
4.325
4.335
4.345
4.36
4.378
4.4
4.416
4.43
4.43
4.444
4.444
4.445
4.445
4.452
4.463
4.473
4.514
4.515
4.52
4.535
4.535
4.538
4.55
4.555
4.565
4.565
4.566
4.566
4.584
4.585
4.594
4.605
4.615
4.627
4.631
4.634
4.635
4.669
4.678
4.688
4.71
4.725
4.725
4.763
4.765
4.765
4.77
4.775
4.781
4.781
4.795
4.805
4.805
4.838
4.845
4.861
4.866
4.87
4.898
4.915
4.931
4.936
4.95
4.969
4.977
4.978
4.978
4.978
4.995
4.995
5.016
5.053
5.063
5.063
5.065
5.075
5.119
5.125
5.125
5.147
5.15
5.155
5.165
5.184
5.195
5.198
5.205
5.205
5.215
5.23
5.245
5.265
5.275
5.278
5.278
5.278
5.285
5.297
5.315
5.316
5.325
5.335
5.335
5.34
5.341
5.344
5.37
5.39
5.395
5.4
5.405
5.405
5.405
5.405
5.405
5.435
5.495
5.523
5.535
5.55
5.566
5.578
5.605
5.605
5.615
5.625
5.64
5.652
5.653
5.653
5.655
5.655
5.672
5.675
5.715
5.735
5.735
5.765
5.765
5.766
5.784
5.789
5.789
5.794
5.803
5.813
5.822
5.835
5.841
5.845
5.86
5.87
5.883
5.885
5.888
5.895
5.898
5.925
5.925
5.945
5.95
5.955
5.965
5.985
5.986
6
6.061
6.075
6.08
6.084
6.094
6.113
6.125
6.135
6.145
6.145
6.155
6.175
6.183
6.188
6.19
6.225
6.248
6.272
6.273
6.319
6.335
6.415
6.42
6.45
6.46
6.475
6.478
6.505
6.505
6.509
6.515
6.515
6.52
6.525
6.525
6.544
6.553
6.563
6.567
6.595
6.6
6.605
6.619
6.652
6.67
6.675
6.755
6.788
6.788
6.806
6.815
6.816
6.825
6.83
6.853
6.872
6.873
6.885
6.895
6.9
6.915
6.938
6.985
6.989
7.002
7.005
7.041
7.055
7.055
7.065
7.066
7.09
7.097
7.12
7.125
7.144
7.145
7.152
7.152
7.181
7.195
7.223
7.238
7.252
7.266
7.313
7.317
7.322
7.378
7.385
7.435
7.455
7.455
7.463
7.5
7.516
7.548
7.552
7.556
7.575
7.575
7.575
7.585
7.595
7.615
7.63
7.669
7.688
7.697
7.735
7.739
7.765
7.775
7.795
7.795
7.809
7.825
7.825
7.845
7.875
7.922
7.945
7.95
7.959
7.998
8.016
8.02
8.053
8.09
8.095
8.13
8.138
8.14
8.147
8.23
8.235
8.31
8.325
8.335
8.345
8.345
8.348
8.39
8.395
8.435
8.475
8.513
8.54
8.555
8.564
8.605
8.63
8.644
8.644
8.645
8.665
8.735
8.747
8.747
8.76
8.77
8.803
8.813
8.827
8.831
8.836
8.845
8.859
8.87
8.875
8.925
8.925
8.935
8.953
9.005
9.016
9.023
9.035
9.035
9.047
9.075
9.159
9.195
9.2
9.206
9.225
9.225
9.23
9.235
9.286
9.356
9.361
9.361
9.38
9.413
9.455
9.47
9.475
9.49
9.505
9.534
9.572
9.595
9.619
9.675
9.715
9.725
9.741
9.834
9.834
9.852
9.875
9.905
9.905
9.945
9.948
9.965
9.975
9.991
10
10.023
10.05
10.245
10.26
10.275
10.345
10.359
10.41
10.445
10.453
10.519
10.56
10.655
10.664
10.697
10.785
10.825
10.83
10.969
10.995
11.1
11.142
11.155
11.2
11.234
11.25
11.255
11.355
11.391
11.409
11.442
11.447
11.456
11.456
11.522
11.525
11.64
11.663
11.756
11.85
11.855
11.865
11.885
11.888
11.9
11.92
11.944
12.015
12.115
12.265
12.285
12.425
12.581
12.6
12.638
12.694
12.702
12.905
12.955
12.96
13.195
13.455
13.64
13.716
13.931
13.998
14.175
14.235
14.459
14.569
14.665
15.365
15.455
16.125
17.32
17.515
18.009
18.355
18.91
19.575
21.275

## Sheet: Figure 1k
Odds ratio for plaque progression in patients with baseline sTREM2 > Median
						Confidence Interval
	REGRESSION COEFFICIENT	STANDARD ERROR (S.E)	df	p-value	Odds Ratio (adjusted)	lower bound	upper bound
sTREM2 > median	0.926	0.284	1	0.001	2525	1448	4403
Statistical Test: Multivariable logistic regression analysis:Multivariable logistic regression analysis was applied to assess the effect of sTREM2 on progression of carotid atherosclerosis with adjustment for potential confounders [age (continuous) , sex (binary) , history of myocardial infarction (binary), stroke (binary) and peripheral artery (binary) disease, arterial hypertension (binary), sm…
