# Supplementary material for: TREM2 protects from atherosclerosis by limiting necrotic core formation
Source: Nat Cardiovasc Res. 2024 Mar 12;3(3):269–82. doi: 10.1038/s44161-024-00429-9 (PMC7616136; doi:10.1038/s44161-024-00429-9)
Supplement: Supplementary file 7 — Statistical source data. [file 44161_2024_429_MOESM7_ESM.xlsx]

## Sheet: Figure 2b-e
Lesion Area µm2 per section
All male mice
Figure 2b				Figure 2c				Figure 2d				Figure 2e
Time point: 8 weeks High fat diet				Time point: 12 weeks High fat diet				Time point: 16weeks High fat diet				Time point: 20 weeks High fat diet
BM:	BM:			BM:	BM:			BM:	BM:			BM:	BM:
Trem2+/+	Trem2-/-			Trem2+/+	Trem2-/-			Trem2+/+	Trem2-/-			Trem2+/+	Trem2-/-
11.1942	17.8183			7.61715	21.7572			26.9394	42.6589			63.713	38.3821
10.515	14.4087			11.504	17.1058			60.7003	38.9757			47.6417	40.3398
21.5015	12.1227			23.4407	27.6064			23.6746	64.6694			27.384	35.8321
16.5372	8.20744			28.815	7.65764			51.2956	35.7011			54.2052	39.1264
6.39789	6.39302			34.7121	32.0099			66.2483	45.0085			35.1305	30.8744
5.14637	4.91469			30.1243	34.9967			36.55	40.1667			32.1106	68.3557
15.5829	11.621			26.8185	30.8			63.1238	49.1325			28.9098	67.6056
	29.0396			36.0394	10.2259							30.4714	44.6908
	14.831			22.6347	31.0904							42.7927
				18.3876	20.7181							64.7525
				28.3628	26.6328							77.1663
				19.2582	29.5907
				15.469	15.1099
					24.4775
					16.0636

## Sheet: Figure 2f-i
Macrophage coverage % of viable lesion area
All male mice
Figure 2f				Figure 2g				Figure 2h				Figure 2i
Time point: 8 weeks High fat diet				Time point: 12 weeks High fat diet				Time point: 16weeks High fat diet				Time point: 20 weeks High fat diet
BM:	BM:			BM:	BM:			BM:	BM:			BM:	BM:
Trem2+/+	Trem2-/-			Trem2+/+	Trem2-/-			Trem2+/+	Trem2-/-			Trem2+/+	Trem2-/-
72.0108	18.5252			28.65	31.03			20.72	25.84			9.11465	3.42845
57.4781	42.7723			47.99	39.03			7.83	18.01			25.6468	9.51788
73.4168	70.3035			49	32.58			19.37	16.49			46.2226	8.61412
48.1792	48.9841			36.12	49.24			25.42	8.92			27.6073	12.8157
76.04	26.3789			23.86	34.18			19.59	24.19			23.0995	27.1506
32.5955	40.9642			23.66	26.49			27.04	20.22			3.28539	7.94767
48.1198	50.9554			29.75	22.96				16.92			14.912	3.98035
	15.8358			40.65	45.22							22.3413	4.24307
	51.7504			38.31	33.25							7.32185
				45.66	43.98							8.70386
				37.06	28.25							3.30874
				28.78	34.51
				57.87	36.01
				61.36	61.12
					26.9

## Sheet: Figure 2j-m
Necrotic core area % of Lesion area
All male mice
Figure 2j				Figure 2k				Figure 2l				Figure 2m
Time point: 8 weeks High fat diet				Time point: 12 weeks High fat diet				Time point: 16weeks High fat diet				Time point: 20 weeks High fat diet
BM:	BM:			BM:	BM:			BM:	BM:			BM:	BM:
Trem2+/+	Trem2-/-			Trem2+/+	Trem2-/-			Trem2+/+	Trem2-/-			Trem2+/+	Trem2-/-
13.8436	12.5665			0.611	19.23			14.42	21.01			45.5854	39.039
6.18161	27.4233			8.282	35.507			46.55	22.48			32.9352	30.4235
12.3304	13.5439			2.937	5.369			13.25	33.45			18.9009	39.047
7.7093	15.4683			15.936	24.333			35.89	31.31			13.7443	28.3814
10.5599	18.1987			7.338	9.733			32.42	17.11			24.2737	7.95395
8.60889	29.5504			5.821	12.53			20.24	52.51			41.0525	54.0431
17.0697	21.8141			18.026	15.305			39.19	33.44			14.0902	54.6285
	25.2468			1.579	7.368							33.1876	25.3086
	16.645			6.648	12.566							19.3447
				0.873	5.013							38.2956
				8.669	11.011							19.8981
				10.268	22.88
					16.315
					18.422
					13.733

## Sheet: Figure 2o-q
TREM2 agonist treatment (5mg/kg twice weekly) over 10 weeks high fat diet
Figure 2o lesion area per section				Figure 2p macrophage area %				Figure 2q Necrotic core area %
Treatment				Treatment				Treatment
Isotype	4D9	Sex		Isotype	4D9	Sex		Isotype	4D9	Sex
39.3138	53.337	Female		47.3567	31.7662	Female		11.2	18.6	Female
60.6866	56.5035	Female		29.8763	27.2674	Female		6.9	11.01	Female
42.2688	35.0629	Female		47.5003	39.0972	Female		21.4	7.3	Female
32.7201	45.0064	Female		63.1775	27.3318	Female		25.36	8.4	Female
37.7253	40.4905	Female		47.4804	22.6526	Female		18.7	13.5	Female
41.3784	49.4692	Female		54.4043	42.7303	Female		36.5	4.95	Female
	43.001	Female			38.4046	Female			9.24	Female
37.0858	26.082	Male		57.8916	48.368	Male		10.3	3.21	Male
28.0387	26.3116	Male		51.8846	49.2937	Male		21.8	9.36	Male
28.0222	8.40516	Male		56.6374	24.0206	Male		11.03	3.37	Male
38.5342	38.5365	Male		33.3163	24.5762	Male		16.8475	15.9	Male
25.963	39.0842	Male		42.4257	50.2949	Male		18.169	21.8	Male
29.6448	28.9413	Male		32.2179	41.4032	Male		6.67552	4.82703	Male
37.2079	40.9139	Male		39.9714	28.565	Male		16.7734	4.84592	Male
26.1941	27.6725	Male		46.2992	45.6603	Male		12.6778	11.0087	Male
	27.6725	Male			48.8413	Male			6.65122	Male
	40.4482	Male			45.3122	Male			14.6913	Male
