# Supplementary material for: TREM2 protects from atherosclerosis by limiting necrotic core formation
Source: Nat Cardiovasc Res. 2024 Mar 12;3(3):269–82. doi: 10.1038/s44161-024-00429-9 (PMC7616136; doi:10.1038/s44161-024-00429-9)
Supplement: Supplementary file 8 — Statistical source data. [file 44161_2024_429_MOESM8_ESM.xlsx]

## Sheet: Figure 3b
Data expressed in fold control (Trem2+/+ without OxLDL)
CD36					Msr1					Olr1					Cxcl16
Trem2+/+	Trem2+/+ + OxLDL	Trem2-/-	Trem2-/- + OxLDL		Trem2+/+	Trem2+/+ + OxLDL	Trem2-/-	Trem2-/- + OxLDL		Trem2+/+	Trem2+/+ + OxLDL	Trem2-/-	Trem2-/- + OxLDL		Trem2+/+	Trem2+/+ + OxLDL	Trem2-/-	Trem2-/- + OxLDL
0.823	1.284	0.258	0.342		0.653	0.933	0.283	0.304		1.255	3.001	0.527	1.421		0.809	1.105	0.419	0.56
0.891	1.079	0.313	0.453		1.1	0.975	0.299	0.322		0.719	1.758	0.351	0.651		1.103	1.035	0.311	0.482
1.364	1.457	0.277	0.357		1.393	1.218	0.244	0.217		1.108	2.722	1.06	0.646		1.121	1.023	0.321	0.393
0.874	1.357	0.744	0.764		0.743	1.066	0.916	0.934		0.884	1.931	0.524	0.622		1.13	1.37	0.753	0.818
1.145	1.368	0.785	0.809		1.346	1.341	0.891	0.931		1.132	1.418	0.719	1.054		0.885	0.918	0.712	0.653

## Sheet: Figure 3c
% DilOxLDL+ macrophages
Figure 3c left panel				Figure 3c right panel
Trem2+/+	Trem2-/-			Isotype	4D9
77.4	53.9			82.1	88.7
83.9	51.9			86.3	89.9
81	58.3			85.4	97.2
78.8	54.3			71.5	78.9
73.6				77.9	78.5
				79.9	84.4
				75.5	79.4

## Sheet: Figure 3e
Macrophage viability % (normalized to untreated WT)
Cholesterol:	0µg/ml		25µg/ml		50µg/ml		100µg/ml
	Trem2+/+	Trem2-/-	Trem2+/+	Trem2-/-	Trem2+/+	Trem2-/-	Trem2+/+	Trem2-/-
	100	98.575	101.053	62.3916	88.3519	41.0161	49.1945	36.741
	100	79.2985	92.022	74.6217	62.8611	57.0151	69.1197	56.6713
	100	102.22	90.8879	67.5234	54.2056	30.3738	29.6729	17.2897
	100	109.618			69.084	45.7252
	100	97.3864	82.5	79.8864	56.8182	52.9545	23.5227	30
	100	98.7342	88.2624	76.7549	78.8262	59.4937	41.6571	39.2405

## Sheet: Figure 3f
Macrophage viability % (normalized to untreated WT)
Cholesterol:	0µg/ml		25µg/ml		50µg/ml
	Isotype	4D9	Isotype	4D9	Isotype	4D9
	102.809	108.308	69.8147	84.8775	42.6778	46.5033
	101.255	112.373	69.0974	76.0311	42.6778	44.3515
	97.9079	107.591	57.1429	68.9779	34.5487	47.8183
	98.0275	105.798	60.6097	71.847	32.5164	49.731

## Sheet: Figure 3g
JC1 MitoProbe red/green ratio
Figure 3g left panel			Figure 3g right panel
Trem2+/+	Trem2-/-		Isotype	4D9
1.32545	1.06764		0.620563	0.846984
1.30205	1.09132		0.59123	0.903799
1.28053	1.09936		0.551602	1.00226
			0.953878	1.04443
			0.963585	1.07144
			0.873369	1.12355

## Sheet: Figure 3h
% efferocytic (CFSE+) macrophages
Trem2+/+	Trem2-/-
86.5	33.5
84	53.1
83.2	56
60.7	38.5
71.2	32.8

## Sheet: Figure 3i
Free Apopotic cell : Mac associated Apoptotic Cell ratio
BM:	BM:
Trem2+/+	Trem2-/-
0.588	1.714
0.605	1.25
1	1.405
1.174	1.7
0.844	0.8
0.417	1.125
0.5	0.5
0.316	1.462

## Sheet: Figure 3k
% Positive macrophages (apoptotic cell continuous efferocytosis)
CFSE+		Violet+ in CFSE+
Trem2+/+	Trem2-/-	Trem2+/+	Trem2-/-
15.5	8.44	37.8	17.4
16.4	9.41	45.7	18.5
14.8	8.61	43.3	16.5

## Sheet: Figure 3l
% Positive macrophages (necrotic cell continuous efferocytosis)
CFSE+		Violet+ in CFSE+
Trem2+/+	Trem2-/-	Trem2+/+	Trem2-/-
33.75	17.8	22.45	3.69
22.2	14.6	15.2	5.87
26.35	12.4	19.25	2.68

## Sheet: Figure 3m
Gene expression values expressed relative to Trem2+/+ macrophages without apoptotic cells (AC)
Abca1						Fabp5
Trem2+/+	Trem2-/-	Trem2+/+ +AC	Trem2-/- +AC			Trem2+/+	Trem2-/-	Trem2+/+ +AC	Trem2-/- +AC
0.803506	1.29143	10.5247	5.21162			0.864264	0.585074	1.71249	0.574596
0.554373	1.5998	6.03926	3.8828			0.99296	0.642825	1.36674	0.648245
1.82817	1.23877	9.50134	2.92097			0.802775	0.610756	1.62814	0.516321
1.92643	1.19074	4.67188	1.90609			1.4764	0.500202	2.23814	0.45519
Gpnmb						Mertk						Il10
Trem2+/+	Trem2-/-	Trem2+/+ +AC	Trem2-/- +AC			Trem2+/+	Trem2-/-	Trem2+/+ +AC	Trem2-/- +AC			Trem2+/+	Trem2-/-	Trem2+/+ +AC	Trem2-/- +AC
1.63279	0.708216	3.58714	1.40068			1.00077	1.9025	5.2604	2.24512			0.866556	1.75412	5.81511	2.9034
0.985203	0.577726	2.42836	0.90545			0.50417	1.78885	3.08766	1.88389			0.721507	1.57406	3.37908	3.54546
0.532799	0.397504	1.29044	0.69113			1.74996	1.44021	5.79439	1.92456			1.76058	1.54773	4.91089	2.34597
1.25139	0.318402	2.29395	0.387654			1.85736	1.33111	2.42349	1.4744			1.55544	1.19867	2.75442	1.75229
