# Supplementary material for: TREM2 protects from atherosclerosis by limiting necrotic core formation
Source: Nat Cardiovasc Res. 2024 Mar 12;3(3):269–82. doi: 10.1038/s44161-024-00429-9 (PMC7616136; doi:10.1038/s44161-024-00429-9)
Supplement: Supplementary file 9 — Statistical source data. [file 44161_2024_429_MOESM9_ESM.xlsx]

## Sheet: Extended Data Fig.1g
	p_val	avg_log2FC	pct.1	pct.2	p_val_adj	cluster	gene
Ppp1r14a	0	2.28303	0.984	0.435	0	VSMC_1	Ppp1r14a
Acta2	0	2.23219	0.999	0.856	0	VSMC_1	Acta2
Myh11	0	2.08386	0.992	0.505	0	VSMC_1	Myh11
Tagln	0	1.95831	0.999	0.741	0	VSMC_1	Tagln
Tpm2	0	1.93998	0.999	0.799	0	VSMC_1	Tpm2
Myl9	0	1.83313	0.999	0.716	0	VSMC_1	Myl9
Cnn1	0	1.77358	0.99	0.457	0	VSMC_1	Cnn1
Dstn	0	1.73246	0.998	0.958	0	VSMC_1	Dstn
Csrp2	0	1.70313	0.994	0.82	0	VSMC_1	Csrp2
Sh3bgr	0	1.69566	0.938	0.33	0	VSMC_1	Sh3bgr
Fbxl22	0	1.69498	0.884	0.257	0	VSMC_1	Fbxl22
Bcam	0	1.61626	0.948	0.481	0	VSMC_1	Bcam
Flna	0	1.60425	0.994	0.78	0	VSMC_1	Flna
Tpm1	0	1.57386	0.994	0.806	0	VSMC_1	Tpm1
Sost	0	1.5531	0.909	0.277	0	VSMC_1	Sost
Ramp1	0	1.54895	0.961	0.431	0	VSMC_1	Ramp1
Optc	0	1.54626	0.753	0.134	0	VSMC_1	Optc
Sparcl1	0	1.50619	0.641	0.169	0	VSMC_1	Sparcl1
Ogn	0	1.4416	0.911	0.381	0	VSMC_1	Ogn
Tmsb4x	0	1.42156	0.999	0.985	0	VSMC_1	Tmsb4x
Synpo2	0	1.37633	0.825	0.285	0	VSMC_1	Synpo2
Mylk	0	1.35453	0.978	0.607	0	VSMC_1	Mylk
Rrad	0	1.34935	0.733	0.251	0	VSMC_1	Rrad
Myl6	0	1.34557	1	0.994	0	VSMC_1	Myl6
Itga8	0	1.33716	0.982	0.541	0	VSMC_1	Itga8
Lpp	0	1.33512	0.932	0.548	0	VSMC_1	Lpp
Npnt	0	1.32212	0.908	0.416	0	VSMC_1	Npnt
Tns1	0	1.31794	0.969	0.668	0	VSMC_1	Tns1
St5	0	1.31406	0.841	0.267	0	VSMC_1	St5
Tcap	0	1.30885	0.871	0.327	0	VSMC_1	Tcap
Msrb1	0	1.30877	0.937	0.594	0	VSMC_1	Msrb1
Lmod1	0	1.29808	0.965	0.565	0	VSMC_1	Lmod1
Mcam	0	1.29501	0.748	0.217	0	VSMC_1	Mcam
Lmcd1	0	1.27666	0.897	0.554	0	VSMC_1	Lmcd1
Ppp1r12a	0	1.27077	0.927	0.562	0	VSMC_1	Ppp1r12a
Fblim1	0	1.26771	0.979	0.63	0	VSMC_1	Fblim1
Rock1	0	1.26144	0.877	0.52	0	VSMC_1	Rock1
Csrp1	0	1.25266	0.995	0.868	0	VSMC_1	Csrp1
Gm13889	0	1.24645	0.806	0.366	0	VSMC_1	Gm13889
Tppp3	0	1.23891	0.745	0.241	0	VSMC_1	Tppp3
Actn1	0	1.23779	0.983	0.777	0	VSMC_1	Actn1
Rbp4	0	1.20634	0.745	0.223	0	VSMC_1	Rbp4
Ccdc3	0	1.20532	0.754	0.268	0	VSMC_1	Ccdc3
Cald1	0	1.18886	0.992	0.863	0	VSMC_1	Cald1
1190005I06Rik	0	1.18774	0.806	0.294	0	VSMC_1	1190005I06Rik
Actg2	0	1.16074	0.688	0.29	0	VSMC_1	Actg2
Pdlim3	0	1.15757	0.855	0.377	0	VSMC_1	Pdlim3
E030013I19Rik	0	1.11577	0.62	0.158	0	VSMC_1	E030013I19Rik
Mylk4	0	1.11403	0.557	0.067	0	VSMC_1	Mylk4
Lims2	0	1.09371	0.815	0.353	0	VSMC_1	Lims2
Efhd1	0	1.09079	0.746	0.236	0	VSMC_1	Efhd1
Cav1	0	1.07619	0.881	0.504	0	VSMC_1	Cav1
Dmpk	0	1.07054	0.86	0.419	0	VSMC_1	Dmpk
Rbpms	0	1.06956	0.978	0.711	0	VSMC_1	Rbpms
Map1b	0	1.05682	0.944	0.638	0	VSMC_1	Map1b
Smtn	0	1.05359	0.953	0.639	0	VSMC_1	Smtn
Cped1	0	1.04884	0.898	0.567	0	VSMC_1	Cped1
Pdlim7	0	1.04107	0.906	0.581	0	VSMC_1	Pdlim7
Pbxip1	0	1.03262	0.954	0.694	0	VSMC_1	Pbxip1
Hspb6	0	1.0295	0.874	0.449	0	VSMC_1	Hspb6
Hspb1	0	1.02312	0.973	0.807	0	VSMC_1	Hspb1
Gstm1	0	1.00903	0.977	0.748	0	VSMC_1	Gstm1
Ccdc42	0	0.997166	0.501	0.144	0	VSMC_1	Ccdc42
Tinagl1	0	0.995554	0.761	0.36	0	VSMC_1	Tinagl1
Vim	0	0.993986	0.999	0.989	0	VSMC_1	Vim
Sgcg	0	0.990235	0.805	0.355	0	VSMC_1	Sgcg
Smim5	0	0.986568	0.587	0.156	0	VSMC_1	Smim5
Fhl1	0	0.977774	0.987	0.82	0	VSMC_1	Fhl1
Spint2	0	0.970033	0.824	0.415	0	VSMC_1	Spint2
Enah	0	0.964506	0.718	0.328	0	VSMC_1	Enah
Myom1	0	0.951019	0.623	0.181	0	VSMC_1	Myom1
Nexn	0	0.950072	0.875	0.508	0	VSMC_1	Nexn
Pcp4l1	0	0.948882	0.715	0.186	0	VSMC_1	Pcp4l1
Stimate	0	0.937305	0.684	0.326	0	VSMC_1	Stimate
Hcfc1r1	0	0.935556	0.978	0.84	0	VSMC_1	Hcfc1r1
Adcy5	0	0.931033	0.716	0.287	0	VSMC_1	Adcy5
Cbr2	0	0.927119	0.906	0.528	0	VSMC_1	Cbr2
Wfdc1	0	0.922065	0.892	0.513	0	VSMC_1	Wfdc1
Ppp1r12b	0	0.915971	0.694	0.277	0	VSMC_1	Ppp1r12b
Filip1l	0	0.911864	0.771	0.43	0	VSMC_1	Filip1l
Ccn3	0	0.910479	0.824	0.452	0	VSMC_1	Ccn3
Slmap	0	0.90342	0.826	0.438	0	VSMC_1	Slmap
Itga9	0	0.896896	0.773	0.346	0	VSMC_1	Itga9
Ppp1cb	0	0.891818	0.906	0.626	0	VSMC_1	Ppp1cb
Susd5	0	0.872635	0.757	0.372	0	VSMC_1	Susd5
Plcb4	0	0.869205	0.644	0.241	0	VSMC_1	Plcb4
Kcnmb1	0	0.865468	0.741	0.3	0	VSMC_1	Kcnmb1
Arl4a	0	0.860957	0.651	0.296	0	VSMC_1	Arl4a
Ccdc107	0	0.855322	0.811	0.48	0	VSMC_1	Ccdc107
Id2	0	0.854323	0.86	0.552	0	VSMC_1	Id2
Oxct1	0	0.841447	0.902	0.653	0	VSMC_1	Oxct1
Jph2	0	0.8399	0.642	0.246	0	VSMC_1	Jph2
Pls3	0	0.839435	0.968	0.795	0	VSMC_1	Pls3
Hacd1	0	0.838065	0.819	0.476	0	VSMC_1	Hacd1
Zyx	0	0.834679	0.902	0.635	0	VSMC_1	Zyx
Pkp4	0	0.829106	0.667	0.285	0	VSMC_1	Pkp4
Rasl12	0	0.828872	0.653	0.235	0	VSMC_1	Rasl12
Gucy1b1	0	0.824883	0.594	0.186	0	VSMC_1	Gucy1b1
Col18a1	0	0.824806	0.91	0.593	0	VSMC_1	Col18a1
Lrrfip1	0	0.822772	0.844	0.562	0	VSMC_1	Lrrfip1
Kcnab1	0	0.822369	0.539	0.12	0	VSMC_1	Kcnab1
Thsd4	0	0.805252	0.604	0.189	0	VSMC_1	Thsd4
Rcan2	0	0.802117	0.797	0.441	0	VSMC_1	Rcan2
Pdlim1	0	0.80176	0.871	0.594	0	VSMC_1	Pdlim1
Rassf3	0	0.791055	0.597	0.222	0	VSMC_1	Rassf3
Cavin1	0	0.790164	0.939	0.732	0	VSMC_1	Cavin1
Hspb7	0	0.788392	0.868	0.552	0	VSMC_1	Hspb7
Tgfb1i1	0	0.780504	0.855	0.547	0	VSMC_1	Tgfb1i1
Slc22a1	0	0.77255	0.348	0.063	0	VSMC_1	Slc22a1
Sh3bgrl	0	0.770969	0.951	0.784	0	VSMC_1	Sh3bgrl
Smarcd3	0	0.77007	0.72	0.374	0	VSMC_1	Smarcd3
Rbpms2	0	0.764638	0.557	0.188	0	VSMC_1	Rbpms2
Tspan2	0	0.762396	0.617	0.252	0	VSMC_1	Tspan2
Gucy1a1	0	0.754221	0.607	0.247	0	VSMC_1	Gucy1a1
Ndrg2	0	0.750424	0.87	0.55	0	VSMC_1	Ndrg2
Dmd	0	0.749305	0.623	0.253	0	VSMC_1	Dmd
Cfl2	0	0.742999	0.832	0.569	0	VSMC_1	Cfl2
Mfap4	0	0.741512	0.866	0.482	0	VSMC_1	Mfap4
Rras	0	0.738977	0.914	0.715	0	VSMC_1	Rras
Perp	0	0.732935	0.594	0.218	0	VSMC_1	Perp
Postn	0	0.73172	0.897	0.538	0	VSMC_1	Postn
Cpe	0	0.726232	0.994	0.948	0	VSMC_1	Cpe
Heyl	0	0.725825	0.531	0.163	0	VSMC_1	Heyl
Pcdh7	0	0.724485	0.856	0.582	0	VSMC_1	Pcdh7
Anxa11	0	0.721839	0.718	0.414	0	VSMC_1	Anxa11
Tes	0	0.721732	0.467	0.142	0	VSMC_1	Tes
Map3k7cl	0	0.70891	0.46	0.104	0	VSMC_1	Map3k7cl
Vcl	0	0.700398	0.798	0.503	0	VSMC_1	Vcl
Ilk	0	0.692762	0.907	0.707	0	VSMC_1	Ilk
Ttc28	0	0.68887	0.634	0.314	0	VSMC_1	Ttc28
Limch1	0	0.682981	0.601	0.254	0	VSMC_1	Limch1
Aoc3	0	0.68161	0.604	0.238	0	VSMC_1	Aoc3
Fam129a	0	0.676611	0.675	0.368	0	VSMC_1	Fam129a
Atp2a2	0	0.673084	0.817	0.557	0	VSMC_1	Atp2a2
Actn4	0	0.672633	0.867	0.664	0	VSMC_1	Actn4
Stbd1	0	0.666888	0.531	0.224	0	VSMC_1	Stbd1
Myh10	0	0.663278	0.675	0.365	0	VSMC_1	Myh10
Rhobtb1	0	0.631717	0.388	0.082	0	VSMC_1	Rhobtb1
Scube3	0	0.624975	0.511	0.199	0	VSMC_1	Scube3
Npr1	0	0.622738	0.586	0.247	0	VSMC_1	Npr1
Dynll1	0	0.612795	0.992	0.966	0	VSMC_1	Dynll1
Casq1	0	0.611703	0.263	0.029	0	VSMC_1	Casq1
Itgb1	0	0.610403	0.954	0.831	0	VSMC_1	Itgb1
Ncam1	0	0.607077	0.877	0.609	0	VSMC_1	Ncam1
Dact3	0	0.606296	0.537	0.231	0	VSMC_1	Dact3
Plekho1	0	0.605264	0.449	0.146	0	VSMC_1	Plekho1
Rsu1	0	0.599742	0.858	0.639	0	VSMC_1	Rsu1
Pfn1	0	0.59404	0.998	0.983	0	VSMC_1	Pfn1
mt-Nd4l	0	0.591199	0.88	0.7	0	VSMC_1	mt-Nd4l
Bex4	0	0.582908	0.25	0.027	0	VSMC_1	Bex4
Asb2	0	0.58066	0.388	0.088	0	VSMC_1	Asb2
Fermt2	0	0.577359	0.843	0.62	0	VSMC_1	Fermt2
Ndufa4	0	0.576747	0.979	0.923	0	VSMC_1	Ndufa4
Ptprz1	0	0.574947	0.318	0.054	0	VSMC_1	Ptprz1
mt-Nd2	0	0.57104	0.996	0.986	0	VSMC_1	mt-Nd2
Dtna	0	0.550781	0.405	0.119	0	VSMC_1	Dtna
Rasgrp2	0	0.536605	0.421	0.135	0	VSMC_1	Rasgrp2
Aldh2	0	0.530929	0.93	0.782	0	VSMC_1	Aldh2
mt-Nd1	0	0.528517	0.999	0.998	0	VSMC_1	mt-Nd1
mt-Nd3	0	0.512218	0.946	0.851	0	VSMC_1	mt-Nd3
H3f3a	0	0.497083	0.986	0.951	0	VSMC_1	H3f3a
Ptgis	0	0.494948	0.979	0.93	0	VSMC_1	Ptgis
Fgl2	0	0.492695	0.817	0.47	0	VSMC_1	Fgl2
Cox6a1	0	0.471926	0.989	0.953	0	VSMC_1	Cox6a1
Ybx1	0	0.46067	0.991	0.963	0	VSMC_1	Ybx1
mt-Nd4	0	0.446831	0.998	0.995	0	VSMC_1	mt-Nd4
Fxyd1	0	0.441595	0.987	0.926	0	VSMC_1	Fxyd1
Rarres2	0	0.42824	0.966	0.758	0	VSMC_1	Rarres2
Slc25a4	0	0.4212	0.991	0.956	0	VSMC_1	Slc25a4
mt-Co2	0	0.416272	0.999	0.996	0	VSMC_1	mt-Co2
Cox7c	0	0.405953	0.994	0.975	0	VSMC_1	Cox7c
Naca	0	0.404744	0.99	0.969	0	VSMC_1	Naca
mt-Cytb	0	0.375531	0.999	0.995	0	VSMC_1	mt-Cytb
Cox6c	0	0.346407	0.996	0.986	0	VSMC_1	Cox6c
mt-Atp6	0	0.340289	1	0.999	0	VSMC_1	mt-Atp6
Ppia	5.67578077467267e-305	0.308755	0.999	0.997	1.06068991117083e-300	VSMC_1	Ppia
Cnn3	4.01124933715105e-299	0.569098	0.895	0.739	7.49622276126789e-295	VSMC_1	Cnn3
Anxa6	7.52310086164081e-299	0.565834	0.792	0.562	1.40591708902344e-294	VSMC_1	Anxa6
Marveld1	3.61960632243488e-295	0.574357	0.734	0.473	6.76432029536631e-291	VSMC_1	Marveld1
Tln1	2.80464865594094e-294	0.599874	0.749	0.508	5.24132740822244e-290	VSMC_1	Tln1
Stum	9.74608420308812e-294	0.433546	0.282	0.051	1.82134821587311e-289	VSMC_1	Stum
Dnajb4	1.65653772456804e-292	0.721542	0.571	0.3	3.09573769967274e-288	VSMC_1	Dnajb4
Map1lc3a	3.26388952399568e-291	0.4242	0.963	0.852	6.09955674244313e-287	VSMC_1	Map1lc3a
Map3k20	1.31748635727255e-289	0.603167	0.665	0.394	2.46211850447095e-285	VSMC_1	Map3k20
Fbxo32	1.91548728400901e-289	0.536049	0.474	0.187	3.57966263635604e-285	VSMC_1	Fbxo32
Pdcl3	2.89304113389786e-289	0.547052	0.786	0.561	5.40651527102832e-285	VSMC_1	Pdcl3
Gm13861	3.74816430270944e-289	0.53201	0.251	0.037	7.0045694489034e-285	VSMC_1	Gm13861
Nkd1	6.93163028188845e-289	0.515533	0.459	0.173	1.29538306707931e-284	VSMC_1	Nkd1
Adam33	1.73132995807202e-287	0.453351	0.295	0.061	3.235509425645e-283	VSMC_1	Adam33
Bri3	1.95503619425951e-284	0.427647	0.979	0.926	3.65357163983218e-280	VSMC_1	Bri3
Sorl1	2.64114124994839e-282	0.54183	0.558	0.26	4.93576476790356e-278	VSMC_1	Sorl1
Dst	6.53918884262186e-282	0.544917	0.85	0.66	1.22204361090917e-277	VSMC_1	Dst
Tgm2	3.46173924048671e-279	0.5522	0.737	0.472	6.46929829262156e-275	VSMC_1	Tgm2
Wdr1	1.08974443379193e-278	0.570491	0.759	0.525	2.03651439787036e-274	VSMC_1	Wdr1
Rgs4	3.24842033847256e-276	0.538785	0.383	0.122	6.07064792853753e-272	VSMC_1	Rgs4
Uqcrb	1.64033756341042e-275	0.41947	0.967	0.905	3.06546283850139e-271	VSMC_1	Uqcrb
Atp1a2	7.32910549164983e-275	0.520236	0.66	0.347	1.36966323427952e-270	VSMC_1	Atp1a2
Cox4i1	1.02851883037895e-274	0.312388	0.996	0.986	1.92209599021218e-270	VSMC_1	Cox4i1
Rpl21	2.28898479053631e-274	0.302591	0.998	0.993	4.27765477655425e-270	VSMC_1	Rpl21
mt-Co3	1.10001650169956e-273	0.27633	0.999	0.999	2.05571083837615e-269	VSMC_1	mt-Co3
Dusp1	1.68731246097413e-273	0.663428	0.875	0.683	3.15324952706845e-269	VSMC_1	Dusp1
Btg2	1.29700668227001e-272	0.597374	0.686	0.398	2.42384608782619e-268	VSMC_1	Btg2
Nox4	2.04541430093976e-268	0.576518	0.691	0.425	3.82247024559622e-264	VSMC_1	Nox4
Npy1r	3.22069093754296e-267	0.433283	0.269	0.053	6.01882722408029e-263	VSMC_1	Npy1r
Fbxo30	8.4645961838674e-267	0.553441	0.458	0.185	1.58186373484114e-262	VSMC_1	Fbxo30
Msrb3	1.01692490023547e-262	0.518435	0.503	0.236	1.90042925356005e-258	VSMC_1	Msrb3
Vasp	2.36303995561455e-262	0.539397	0.727	0.48	4.41604906905247e-258	VSMC_1	Vasp
Net1	1.25847282451883e-258	0.572077	0.427	0.168	2.3518340144608e-254	VSMC_1	Net1
Vldlr	2.83259746632481e-258	0.488412	0.385	0.135	5.29355814506781e-254	VSMC_1	Vldlr
Galnt16	7.36081122997851e-258	0.419607	0.281	0.063	1.37558840265838e-253	VSMC_1	Galnt16
Actb	2.05656804391146e-256	0.484068	1	0.995	3.84331436046173e-252	VSMC_1	Actb
Emc8	1.33501711460306e-255	0.528337	0.707	0.46	2.4948799837702e-251	VSMC_1	Emc8
Otud1	2.019480419621e-252	0.525023	0.379	0.132	3.77400500818773e-248	VSMC_1	Otud1
Bnip2	1.21216371257351e-251	0.530945	0.781	0.583	2.26529154605737e-247	VSMC_1	Bnip2
Lgr6	4.36722341577512e-251	0.446333	0.555	0.256	8.16146711940055e-247	VSMC_1	Lgr6
Arpc2	1.61998339601773e-247	0.406168	0.972	0.915	3.02742497047793e-243	VSMC_1	Arpc2
Mrvi1	2.91799066646159e-247	0.482035	0.557	0.276	5.45314095748342e-243	VSMC_1	Mrvi1
Pgm5	5.03194367074852e-247	0.429472	0.363	0.12	9.40369633189484e-243	VSMC_1	Pgm5
Tmem47	5.88135802627103e-247	0.506891	0.506	0.246	1.09910818794953e-242	VSMC_1	Tmem47
Gm11627	1.96956118593005e-246	0.458288	0.377	0.131	3.68071594426607e-242	VSMC_1	Gm11627
Chchd2	2.0033881517728e-244	0.297282	0.995	0.984	3.74393177803302e-240	VSMC_1	Chchd2
Snhg18	3.43897204515738e-244	0.456321	0.959	0.874	6.42675095799011e-240	VSMC_1	Snhg18
Slc25a23	2.92191070240776e-243	0.47956	0.416	0.166	5.46046672065962e-239	VSMC_1	Slc25a23
Ldb3	3.6687424942381e-241	0.417963	0.293	0.078	6.85614597323216e-237	VSMC_1	Ldb3
Mfge8	5.53191596059763e-241	0.287251	0.98	0.907	1.03380445471649e-236	VSMC_1	Mfge8
Hspb2	1.07622229759843e-240	0.506051	0.789	0.554	2.01124422975194e-236	VSMC_1	Hspb2
Art3	5.49117875037239e-239	0.504907	0.226	0.039	1.02619148486959e-234	VSMC_1	Art3
Pnck	3.62609749655408e-238	0.436487	0.371	0.129	6.77645100156027e-234	VSMC_1	Pnck
Dnajb5	1.01247092657064e-233	0.409602	0.328	0.102	1.89210566757522e-229	VSMC_1	Dnajb5
Rgs7bp	2.88228300316406e-233	0.440957	0.332	0.108	5.386410476313e-229	VSMC_1	Rgs7bp
Bex3	1.53980984144945e-230	0.534037	0.659	0.416	2.87759663170072e-226	VSMC_1	Bex3
Fmo2	2.43734556210971e-230	0.499163	0.774	0.494	4.55491138647062e-226	VSMC_1	Fmo2
Ubc	4.13522349333447e-230	0.556076	0.942	0.859	7.72790566434346e-226	VSMC_1	Ubc
Suclg2	9.30452885213337e-224	0.456932	0.416	0.178	1.73883035188668e-219	VSMC_1	Suclg2
Gm45670	2.8369085148049e-220	0.325702	0.196	0.028	5.30161463246739e-216	VSMC_1	Gm45670
Mmp17	9.68132875984722e-220	0.394391	0.305	0.092	1.80924671864025e-215	VSMC_1	Mmp17
Lgals1	1.36703670885441e-218	0.318094	0.999	0.986	2.55471820150712e-214	VSMC_1	Lgals1
Tbxa2r	1.41493225718429e-216	0.426775	0.339	0.121	2.64422540222601e-212	VSMC_1	Tbxa2r
Gnas	2.59457128142748e-215	0.316541	0.992	0.979	4.84873481073167e-211	VSMC_1	Gnas
Inpp5a	1.29657534539924e-214	0.458636	0.468	0.23	2.42304000548211e-210	VSMC_1	Inpp5a
Thra	2.38948377166785e-213	0.469116	0.771	0.559	4.46546727249288e-209	VSMC_1	Thra
Tafa1	3.83836219986791e-213	0.335092	0.17	0.018	7.17313127911316e-209	VSMC_1	Tafa1
Camk2g	6.19170280146271e-213	0.475642	0.484	0.247	1.15710541953735e-208	VSMC_1	Camk2g
Ptms	4.62152512507063e-211	0.346918	0.981	0.939	8.63670615373198e-207	VSMC_1	Ptms
Ebf1	8.60216630948733e-210	0.463372	0.688	0.454	1.60757283991699e-205	VSMC_1	Ebf1
Cav2	1.73601453935599e-205	0.459611	0.6	0.362	3.24426397114847e-201	VSMC_1	Cav2
Filip1	4.76884483877058e-204	0.379521	0.269	0.076	8.91201723469446e-200	VSMC_1	Filip1
Hsp90aa1	4.78431335061611e-204	0.455973	0.912	0.796	8.94092478963139e-200	VSMC_1	Hsp90aa1
Ndufa3	6.07223029213979e-203	0.368016	0.946	0.858	1.13477839699508e-198	VSMC_1	Ndufa3
Flnc	2.69234638033605e-202	0.437858	0.367	0.149	5.03145691557201e-198	VSMC_1	Flnc
Adcy1	3.83855323546337e-202	0.302759	0.153	0.012	7.17348828643395e-198	VSMC_1	Adcy1
Kif5b	1.40043554459364e-200	0.459135	0.784	0.605	2.6171339457366e-196	VSMC_1	Kif5b
Ppp1r12c	2.75301977107005e-200	0.458033	0.474	0.242	5.14484334817572e-196	VSMC_1	Ppp1r12c
Mmd	4.46125527492876e-200	0.383349	0.313	0.108	8.33719385778686e-196	VSMC_1	Mmd
Itpr1	2.57019795977023e-199	0.438492	0.432	0.207	4.80318594721861e-195	VSMC_1	Itpr1
Speg	1.01358388787802e-198	0.43265	0.54	0.293	1.89418556966645e-194	VSMC_1	Speg
Ndufa5	4.31854535714877e-198	0.401526	0.898	0.772	8.07049756343963e-194	VSMC_1	Ndufa5
Atp5b	4.28261379099344e-197	0.396689	0.951	0.877	8.00334865260854e-193	VSMC_1	Atp5b
Entpd1	2.49292414353694e-196	0.412889	0.386	0.164	4.65877663944182e-192	VSMC_1	Entpd1
Gstm2	2.7967079563979e-196	0.443555	0.805	0.593	5.2264878289164e-192	VSMC_1	Gstm2
Pde3a	7.71895897139005e-196	0.475829	0.626	0.394	1.44251905257337e-191	VSMC_1	Pde3a
Cox8a	3.28902698865284e-194	0.322218	0.992	0.976	6.14653363639442e-190	VSMC_1	Cox8a
Atp2b4	3.57672607571723e-194	0.476506	0.543	0.317	6.68418569030035e-190	VSMC_1	Atp2b4
Nrtn	3.09071684227171e-193	0.456201	0.453	0.221	5.77593163483737e-189	VSMC_1	Nrtn
Fam81a	3.19539641281944e-192	0.316033	0.21	0.044	5.97155681627697e-188	VSMC_1	Fam81a
Ntf3	4.08834103687625e-192	0.402838	0.444	0.202	7.64029172971434e-188	VSMC_1	Ntf3
Ndufb1-ps	1.33519734932495e-191	0.329465	0.976	0.931	2.49521680641846e-187	VSMC_1	Ndufb1-ps
Atp5h	1.17404986883807e-190	0.316382	0.979	0.942	2.19406439488458e-186	VSMC_1	Atp5h
Dctn6	1.7767134922228e-190	0.426872	0.727	0.524	3.32032217426596e-186	VSMC_1	Dctn6
Ckb	2.06633875494702e-190	0.58046	0.752	0.58	3.86157386524499e-186	VSMC_1	Ckb
Klhdc8b	1.76424110586531e-189	0.415228	0.407	0.183	3.2970137786411e-185	VSMC_1	Klhdc8b
Lnpep	7.06114182950713e-188	0.454118	0.541	0.319	1.31958618509829e-183	VSMC_1	Lnpep
Itga1	3.07888559958455e-187	0.445846	0.449	0.227	5.75382140850361e-183	VSMC_1	Itga1
Kank1	1.27469099080149e-186	0.466355	0.654	0.44	2.38214252360983e-182	VSMC_1	Kank1
Tagln2	1.32818613643705e-185	0.384892	0.974	0.882	2.48211425177356e-181	VSMC_1	Tagln2
Pdlim4	6.05180115093965e-185	0.471738	0.702	0.489	1.1309605990876e-180	VSMC_1	Pdlim4
Cdh6	7.03816376110401e-185	0.365634	0.23	0.059	1.31529204367512e-180	VSMC_1	Cdh6
Tacc2	1.11335634082311e-184	0.438554	0.458	0.239	2.08064032973023e-180	VSMC_1	Tacc2
Coro1c	1.9942388961663e-184	0.433849	0.505	0.285	3.72683364915558e-180	VSMC_1	Coro1c
Vwc2	7.75964803853683e-184	0.465618	0.394	0.172	1.45012302544176e-179	VSMC_1	Vwc2
Clic4	3.28362356450733e-182	0.392438	0.908	0.781	6.13643571735129e-178	VSMC_1	Clic4
Ptp4a3	1.04351137990436e-181	0.45318	0.65	0.427	1.95011406676526e-177	VSMC_1	Ptp4a3
Dhrs3	1.94192612106714e-181	0.445347	0.472	0.254	3.62907153505028e-177	VSMC_1	Dhrs3
Ncald	6.20309930606282e-181	0.319043	0.233	0.062	1.15923519831702e-176	VSMC_1	Ncald
Fos	2.78014259131008e-179	0.607881	0.835	0.66	5.19553047464027e-175	VSMC_1	Fos
Slc24a3	7.68659405684738e-179	0.34307	0.275	0.09	1.43647069734364e-174	VSMC_1	Slc24a3
Atp5k	3.47281306633341e-176	0.324688	0.966	0.918	6.48999305836389e-172	VSMC_1	Atp5k
Mef2c	3.4965224236544e-176	0.440913	0.741	0.55	6.53430110532534e-172	VSMC_1	Mef2c
Chchd10	2.65086727628676e-174	0.425028	0.281	0.097	4.9539407659247e-170	VSMC_1	Chchd10
Atp5g3	5.02021383189681e-173	0.402068	0.847	0.709	9.38177560904875e-169	VSMC_1	Atp5g3
Ndufb10	1.70176352021669e-172	0.360101	0.923	0.83	3.18025566658096e-168	VSMC_1	Ndufb10
Dbndd2	6.95971156785506e-172	0.412006	0.721	0.513	1.30063089780075e-167	VSMC_1	Dbndd2
Dusp3	7.54394072697754e-172	0.447962	0.627	0.419	1.40981164305756e-167	VSMC_1	Dusp3
Rhob	6.9544869801147e-169	0.462966	0.739	0.543	1.29965452684384e-164	VSMC_1	Rhob
Ldhb	1.72887022929532e-168	0.371591	0.732	0.509	3.23091268450709e-164	VSMC_1	Ldhb
Asph	4.54279754831204e-168	0.414255	0.596	0.374	8.48958005828554e-164	VSMC_1	Asph
Gpsm2	5.66133574495943e-167	0.354028	0.282	0.1	1.05799042401802e-162	VSMC_1	Gpsm2
Tmcc3	6.246132141809e-167	0.368002	0.337	0.138	1.16727717466127e-162	VSMC_1	Tmcc3
Dapk2	8.46757758768103e-167	0.309849	0.228	0.063	1.58242089958583e-162	VSMC_1	Dapk2
Krt18	5.47155977489309e-166	0.274065	0.186	0.039	1.02252509073202e-161	VSMC_1	Krt18
Ndufa11	7.17695864321296e-166	0.365847	0.945	0.867	1.34123003124364e-161	VSMC_1	Ndufa11
Svil	3.40411075528371e-165	0.438698	0.549	0.329	6.3616021794742e-161	VSMC_1	Svil
Nedd4	4.93883911478731e-165	0.384349	0.872	0.748	9.22970253771453e-161	VSMC_1	Nedd4
Atp1b2	5.34674893260077e-165	0.327915	0.295	0.107	9.99200440524432e-161	VSMC_1	Atp1b2
Uqcr11	3.99691080176951e-164	0.310125	0.973	0.923	7.46942690634687e-160	VSMC_1	Uqcr11
Ndufb3	1.86065473603102e-163	0.375486	0.864	0.729	3.47719157069478e-159	VSMC_1	Ndufb3
Ehd4	5.82288332765632e-162	0.396373	0.452	0.244	1.08818043627241e-157	VSMC_1	Ehd4
Ift43	7.21576996513993e-162	0.40815	0.67	0.476	1.34848309108535e-157	VSMC_1	Ift43
Ndufs5	9.36798987315645e-161	0.325621	0.927	0.848	1.75068994749548e-156	VSMC_1	Ndufs5
Ccdc85b	1.16851369585696e-160	0.425401	0.771	0.615	2.18371839481748e-156	VSMC_1	Ccdc85b
Ndufa2	2.8366244011322e-160	0.278004	0.982	0.949	5.30108368083586e-156	VSMC_1	Ndufa2
Rexo2	9.75011029266026e-160	0.377337	0.909	0.822	1.82210061149235e-155	VSMC_1	Rexo2
Ndufb7	2.465998191439e-159	0.353155	0.913	0.801	4.60845742016121e-155	VSMC_1	Ndufb7
Klf6	3.87627424739813e-159	0.489095	0.667	0.48	7.24398131353763e-155	VSMC_1	Klf6
Atf3	6.64529067055606e-159	0.70576	0.352	0.158	1.24187192051352e-154	VSMC_1	Atf3
Acadm	1.73630113418521e-158	0.388518	0.53	0.32	3.24479955956532e-154	VSMC_1	Acadm
Ecm2	4.07923432287649e-158	0.350189	0.65	0.413	7.62327310259158e-154	VSMC_1	Ecm2
Ndufv3	1.33792168906643e-157	0.339784	0.948	0.868	2.50030805252734e-153	VSMC_1	Ndufv3
Kctd10	2.93354323927295e-157	0.394221	0.715	0.517	5.48220560555329e-153	VSMC_1	Kctd10
Unc5c	6.54625804570799e-157	0.318429	0.239	0.076	1.22336470358191e-152	VSMC_1	Unc5c
mt-Nd5	2.29315680177052e-155	0.366828	0.897	0.8	4.28545143114874e-151	VSMC_1	mt-Nd5
Celf2	3.56809251507758e-155	0.395299	0.672	0.455	6.66805129217697e-151	VSMC_1	Celf2
Foxn3	9.28826070014631e-155	0.405998	0.661	0.465	1.73579015964334e-150	VSMC_1	Foxn3
Fmo3	3.05219052775837e-154	0.363016	0.206	0.055	5.70393365827484e-150	VSMC_1	Fmo3
Tm6sf1	4.1144223867626e-154	0.266135	0.179	0.041	7.68903255638194e-150	VSMC_1	Tm6sf1
Mbnl1	5.15341979465779e-154	0.348128	0.905	0.781	9.63071091225648e-150	VSMC_1	Mbnl1
Cox7a2	9.67042796917818e-154	0.299073	0.975	0.938	1.80720957888002e-149	VSMC_1	Cox7a2
Txnip	3.95558659471619e-153	0.429433	0.5	0.296	7.39220022820561e-149	VSMC_1	Txnip
Sdhc	2.09836278378348e-152	0.419651	0.622	0.434	3.92142037033457e-148	VSMC_1	Sdhc
Bcar3	1.11987934780936e-150	0.299953	0.239	0.079	2.09283052518614e-146	VSMC_1	Bcar3
Ech1	1.18100692976961e-150	0.396551	0.647	0.445	2.20706575035345e-146	VSMC_1	Ech1
Unc45a	4.45224588382527e-150	0.363304	0.394	0.2	8.32035710769267e-146	VSMC_1	Unc45a
Ndufb8	7.8277344550517e-150	0.356982	0.855	0.738	1.46284701496006e-145	VSMC_1	Ndufb8
Ywhaq	1.04325057543572e-149	0.339693	0.907	0.811	1.94962667537428e-145	VSMC_1	Ywhaq
Dsp	1.11210282648914e-149	0.403837	0.431	0.225	2.0782977621429e-145	VSMC_1	Dsp
Sgca	3.37299772473094e-149	0.299039	0.226	0.071	6.30345814797718e-145	VSMC_1	Sgca
Tob2	5.85713042972173e-149	0.403392	0.484	0.28	1.0945805347064e-144	VSMC_1	Tob2
Cryab	6.98138056537151e-149	0.282738	0.952	0.864	1.30468040005663e-144	VSMC_1	Cryab
Utrn	1.30899329545073e-148	0.398329	0.51	0.311	2.44624667053833e-144	VSMC_1	Utrn
Rasl11b	2.35090899378252e-148	0.392226	0.424	0.221	4.39337872758077e-144	VSMC_1	Rasl11b
Fstl3	5.94093590276997e-147	0.393536	0.514	0.308	1.11024210150965e-142	VSMC_1	Fstl3
Rock2	8.35517933127222e-147	0.435119	0.633	0.453	1.56141591342815e-142	VSMC_1	Rock2
Hoxa7	4.10644357896467e-146	0.400528	0.196	0.054	7.67412176036918e-142	VSMC_1	Hoxa7
Ndufa13	3.36918991373691e-144	0.272757	0.982	0.948	6.29634211079154e-140	VSMC_1	Ndufa13
Psmb6	5.40673943730488e-144	0.3281	0.913	0.813	1.01041146604354e-139	VSMC_1	Psmb6
Cdkl5	5.99328541329318e-144	0.276692	0.209	0.062	1.12002517803623e-139	VSMC_1	Cdkl5
Chpt1	1.53151814019965e-143	0.365187	0.636	0.436	2.86210110040511e-139	VSMC_1	Chpt1
Cavin3	2.76205146042847e-143	0.366559	0.945	0.887	5.16172176924873e-139	VSMC_1	Cavin3
Rtn2	1.07130599461803e-141	0.283355	0.243	0.085	2.00205664274218e-137	VSMC_1	Rtn2
Ethe1	1.10696276841181e-141	0.379817	0.503	0.309	2.068692021608e-137	VSMC_1	Ethe1
Msra	3.36581216833882e-141	0.333242	0.35	0.166	6.29002978019159e-137	VSMC_1	Msra
Itga7	5.90143777169703e-141	0.333652	0.351	0.167	1.10286069077474e-136	VSMC_1	Itga7
Fryl	1.21977178179379e-140	0.342505	0.317	0.144	2.27950950581624e-136	VSMC_1	Fryl
Il11ra1	1.18023921885633e-137	0.252563	0.924	0.807	2.20563105219871e-133	VSMC_1	Il11ra1
Map7d1	2.64183831543229e-137	0.387011	0.665	0.493	4.93706744387986e-133	VSMC_1	Map7d1
Kcnh2	4.65657664241018e-137	0.352717	0.344	0.167	8.70221042933614e-133	VSMC_1	Kcnh2
Nes	7.1986661631059e-137	0.329607	0.356	0.172	1.34528673256123e-132	VSMC_1	Nes
Acat1	9.06192722827282e-137	0.351562	0.573	0.378	1.69349296041963e-132	VSMC_1	Acat1
Gm4876	1.94455999507878e-136	0.268047	0.194	0.055	3.63399371880322e-132	VSMC_1	Gm4876
Igsf9b	8.28265790641473e-136	0.276158	0.211	0.067	1.54786310955078e-131	VSMC_1	Igsf9b
C1qtnf2	1.27863120874527e-135	0.333003	0.622	0.419	2.38950600290317e-131	VSMC_1	C1qtnf2
Ehd2	5.338680737626e-135	0.379771	0.757	0.599	9.97692656247548e-131	VSMC_1	Ehd2
Stom	3.92606310855892e-134	0.329843	0.34	0.163	7.3370267372749e-130	VSMC_1	Stom
Abracl	7.87770930966233e-133	0.397686	0.678	0.519	1.4721863157897e-128	VSMC_1	Abracl
Tecr	7.86874168691649e-132	0.334282	0.825	0.688	1.47051044645095e-127	VSMC_1	Tecr
Pygm	6.51239838796749e-131	0.277399	0.255	0.097	1.21703701074336e-126	VSMC_1	Pygm
Anapc7	2.41420527627353e-130	0.371727	0.444	0.26	4.51166682029997e-126	VSMC_1	Anapc7
Mpc1	5.38573178598356e-130	0.327385	0.867	0.762	1.00648555616461e-125	VSMC_1	Mpc1
Cnn2	1.97010881133184e-129	0.319163	0.837	0.629	3.68173934661694e-125	VSMC_1	Cnn2
Slc25a3	3.90029840417098e-129	0.294198	0.951	0.891	7.28887765771473e-125	VSMC_1	Slc25a3
Chd3	2.70697080056111e-128	0.350518	0.597	0.398	5.05878703208861e-124	VSMC_1	Chd3
Ndufs6	1.49297721309595e-127	0.330399	0.876	0.768	2.79007581583372e-123	VSMC_1	Ndufs6
2310022B05Rik	4.1202254703267e-127	0.381777	0.531	0.352	7.69987735894654e-123	VSMC_1	2310022B05Rik
Cap2	4.1398727619649e-127	0.28953	0.296	0.131	7.73659421756e-123	VSMC_1	Cap2
Xpr1	2.90815285326576e-126	0.364892	0.456	0.276	5.43475605218305e-122	VSMC_1	Xpr1
Serpine1	1.22194754585637e-125	0.515387	0.586	0.405	2.28357557369639e-121	VSMC_1	Serpine1
Dek	1.74331573658683e-125	0.357618	0.752	0.604	3.25790844853347e-121	VSMC_1	Dek
Schip1	2.63805371689895e-125	0.338826	0.44	0.256	4.92999478614076e-121	VSMC_1	Schip1
Atp5c1	2.69182774253064e-125	0.304177	0.925	0.839	5.03048768524126e-121	VSMC_1	Atp5c1
Foxp2	2.89148402628811e-125	0.323669	0.377	0.192	5.40360534832722e-121	VSMC_1	Foxp2
Anln	4.47851826554938e-125	0.264004	0.196	0.062	8.36945493465867e-121	VSMC_1	Anln
Lama4	4.80727111225195e-125	0.299895	0.255	0.105	8.98382825457644e-121	VSMC_1	Lama4
Gabra3	1.28074716446552e-124	0.306562	0.306	0.138	2.39346030095317e-120	VSMC_1	Gabra3
Col4a1	2.42442096199784e-124	0.309601	0.775	0.602	4.53075789378157e-120	VSMC_1	Col4a1
Fam13c	6.67941821292158e-124	0.332287	0.328	0.163	1.24824967563078e-119	VSMC_1	Fam13c
Park7	6.88916786532301e-124	0.280499	0.93	0.853	1.28744769067156e-119	VSMC_1	Park7
Cap1	3.33616752085211e-122	0.367503	0.452	0.275	6.23462986296842e-118	VSMC_1	Cap1
Tle5	8.7181818796026e-122	0.318493	0.934	0.833	1.62925382966013e-117	VSMC_1	Tle5
Atp5j2	1.3137393100378e-121	0.256334	0.977	0.94	2.45511602259864e-117	VSMC_1	Atp5j2
Tmem38b	2.73618328152246e-120	0.345131	0.502	0.327	5.11337931650917e-116	VSMC_1	Tmem38b
Capns1	4.21628286529692e-120	0.264511	0.966	0.918	7.87938941866688e-116	VSMC_1	Capns1
Des	5.49572889952872e-120	0.778771	0.149	0.036	1.02704181674393e-115	VSMC_1	Des
Mical2	9.00216415631427e-120	0.361979	0.529	0.348	1.68232443753201e-115	VSMC_1	Mical2
Sntg2	1.96346288332424e-119	0.255889	0.208	0.072	3.66931943635634e-115	VSMC_1	Sntg2
Prss23	9.85842815790471e-119	0.363358	0.611	0.409	1.84234305414923e-114	VSMC_1	Prss23
Plin4	5.45109379061778e-118	0.331291	0.466	0.279	1.01870040759065e-113	VSMC_1	Plin4
Peli2	5.64302135034876e-118	0.266501	0.228	0.088	1.05456782995318e-113	VSMC_1	Peli2
Gadd45g	5.92659451179536e-116	0.578521	0.517	0.352	1.10756198236432e-111	VSMC_1	Gadd45g
Grb14	7.84378394036253e-116	0.315756	0.331	0.169	1.46584634277495e-111	VSMC_1	Grb14
Napepld	1.86802328264676e-115	0.276453	0.272	0.12	3.49096191061026e-111	VSMC_1	Napepld
Hey2	2.90992775576288e-115	0.281943	0.238	0.098	5.43807298996967e-111	VSMC_1	Hey2
Coq8a	2.42089109688644e-114	0.276	0.244	0.101	4.52416128186137e-110	VSMC_1	Coq8a
Chmp4c	3.03284355758761e-114	0.26283	0.242	0.099	5.66777804041973e-110	VSMC_1	Chmp4c
Oat	3.04411551772087e-114	0.255042	0.865	0.733	5.68884307951676e-110	VSMC_1	Oat
Wnt16	9.20381072095153e-114	0.264585	0.239	0.095	1.72000814753142e-109	VSMC_1	Wnt16
Ndufc1	1.12541513065834e-113	0.287462	0.922	0.841	2.10317579617431e-109	VSMC_1	Ndufc1
Smim14	2.22739156707106e-113	0.26806	0.946	0.892	4.16254936054239e-109	VSMC_1	Smim14
Pfkp	1.05810918696252e-112	0.328487	0.452	0.279	1.97739444859555e-108	VSMC_1	Pfkp
Pdgfd	4.05139297464972e-112	0.300516	0.381	0.209	7.57124319102539e-108	VSMC_1	Pdgfd
Ndufa12	4.66712820830236e-112	0.314181	0.857	0.735	8.72192919567545e-108	VSMC_1	Ndufa12
Bmpr1a	6.57446197587785e-112	0.337504	0.587	0.417	1.22863545405205e-107	VSMC_1	Bmpr1a
Sun2	1.2932553738969e-110	0.313175	0.422	0.25	2.41683564273854e-106	VSMC_1	Sun2
Macf1	5.43844398428959e-110	0.331466	0.556	0.389	1.01633641178404e-105	VSMC_1	Macf1
Plekhg3	1.47025297700459e-109	0.308419	0.31	0.158	2.74760876342619e-105	VSMC_1	Plekhg3
Atp5a1	1.5618747130094e-109	0.29643	0.888	0.802	2.91883146367196e-105	VSMC_1	Atp5a1
Vdac2	2.12291509608805e-109	0.30609	0.802	0.681	3.96730373156935e-105	VSMC_1	Vdac2
Ccni	3.11880826988277e-109	0.338864	0.653	0.492	5.82842889475691e-105	VSMC_1	Ccni
Nr4a1	5.09346536348183e-109	0.350702	0.572	0.377	9.51866807127485e-105	VSMC_1	Nr4a1
Gamt	2.58917221583445e-108	0.300938	0.508	0.33	4.83864503695142e-104	VSMC_1	Gamt
Cds2	2.79596644397477e-108	0.300938	0.362	0.201	5.22510209050006e-104	VSMC_1	Cds2
Txn1	4.68446389296122e-108	0.263424	0.944	0.872	8.75432612316593e-104	VSMC_1	Txn1
Cox7b	1.30765008864954e-106	0.258845	0.939	0.874	2.44373648566827e-102	VSMC_1	Cox7b
Osbpl3	3.35935235372669e-106	0.314449	0.357	0.201	6.27795767864443e-102	VSMC_1	Osbpl3
mt-Atp8	4.07801768503433e-106	0.320534	0.749	0.596	7.62099944979216e-102	VSMC_1	mt-Atp8
Adm	9.18652577818356e-105	0.277347	0.183	0.062	1.71677793742694e-100	VSMC_1	Adm
Cirbp	2.41965649798808e-104	0.311757	0.724	0.575	4.52185406344012e-100	VSMC_1	Cirbp
Josd2	2.48054286261108e-104	0.377508	0.591	0.449	4.63563850164759e-100	VSMC_1	Josd2
Cdc42ep3	4.43290771801903e-104	0.264941	0.783	0.624	8.28421794343397e-100	VSMC_1	Cdc42ep3
Hspa2	1.16615655406989e-103	0.311794	0.356	0.199	2.17931336824581e-99	VSMC_1	Hspa2
Cops9	1.41694812206908e-103	0.256452	0.94	0.874	2.6479926505227e-99	VSMC_1	Cops9
Zc2hc1a	4.52163604144641e-103	0.315167	0.442	0.279	8.45003343425505e-99	VSMC_1	Zc2hc1a
Asap2	4.67289149640984e-103	0.314712	0.397	0.239	8.7326996284907e-99	VSMC_1	Asap2
Il17b	5.3403920374244e-103	0.267252	0.207	0.08	9.98012463953872e-99	VSMC_1	Il17b
Gm47283	6.53608269118293e-103	0.317791	0.488	0.315	1.22146313332827e-98	VSMC_1	Gm47283
Unc119	1.90420553674259e-102	0.283345	0.245	0.11	3.55857930706456e-98	VSMC_1	Unc119
Itgb3	3.2355536912353e-102	0.259736	0.245	0.11	6.04660273818053e-98	VSMC_1	Itgb3
Fmc1	5.89524022494786e-101	0.317587	0.63	0.476	1.10170249323826e-96	VSMC_1	Fmc1
Me1	2.9511423607467e-100	0.320792	0.426	0.268	5.51509484376344e-96	VSMC_1	Me1
Hebp1	2.67167715775659e-99	0.316072	0.486	0.332	4.99283027241552e-95	VSMC_1	Hebp1
Cox17	3.70612860144709e-99	0.291808	0.885	0.784	6.92601313038433e-95	VSMC_1	Cox17
Pgrmc1	4.20912442047987e-98	0.326031	0.73	0.6	7.86601171699279e-94	VSMC_1	Pgrmc1
Eml2	9.47172716403295e-98	0.280471	0.353	0.2	1.77007637241448e-93	VSMC_1	Eml2
Nap1l1	1.41801168973276e-97	0.315183	0.782	0.66	2.64998024577257e-93	VSMC_1	Nap1l1
Klf9	2.11901913319673e-97	0.291216	0.841	0.732	3.96002295611806e-93	VSMC_1	Klf9
Eif4g2	6.88543379910291e-97	0.295208	0.873	0.77	1.28674986837635e-92	VSMC_1	Eif4g2
Adamts1	1.60237573758269e-96	0.377926	0.402	0.242	2.99451977839453e-92	VSMC_1	Adamts1
Tcp1	2.54722702124972e-96	0.316921	0.69	0.551	4.76025785731148e-92	VSMC_1	Tcp1
Ccn1	2.9612617414827e-96	0.459216	0.826	0.706	5.53400594248287e-92	VSMC_1	Ccn1
0610009L18Rik	3.55767992180097e-96	0.254188	0.262	0.125	6.64859223786165e-92	VSMC_1	0610009L18Rik
Lsm3	1.00174484471678e-95	0.291415	0.453	0.296	1.87206076580673e-91	VSMC_1	Lsm3
Pdcd5	1.58572678542492e-95	0.279146	0.836	0.732	2.96340621660209e-91	VSMC_1	Pdcd5
Cited2	2.27458393241364e-95	0.345501	0.405	0.247	4.25074245289462e-91	VSMC_1	Cited2
Tprgl	1.07847367035513e-94	0.273545	0.843	0.74	2.01545159515968e-90	VSMC_1	Tprgl
Eif4a2	4.19231986726802e-94	0.283951	0.845	0.755	7.83460736795048e-90	VSMC_1	Eif4a2
Csde1	5.77101371674017e-94	0.307604	0.726	0.595	1.0784870433844e-89	VSMC_1	Csde1
Dpysl3	9.8786433027969e-94	0.290405	0.763	0.618	1.84612086042668e-89	VSMC_1	Dpysl3
Stk17b	1.35840515250241e-93	0.25767	0.27	0.133	2.53858754899651e-89	VSMC_1	Stk17b
Itga3	1.88831071043296e-93	0.277286	0.291	0.153	3.52887505565712e-89	VSMC_1	Itga3
Nol7	4.01898724021775e-93	0.301124	0.701	0.566	7.51068335451893e-89	VSMC_1	Nol7
Wtip	5.17573109855377e-93	0.303513	0.376	0.226	9.67240627697729e-89	VSMC_1	Wtip
Mrpl23	1.54066828409595e-92	0.284346	0.796	0.674	2.8792008893185e-88	VSMC_1	Mrpl23
Endod1	3.35231550311283e-92	0.310861	0.5	0.348	6.26480721221726e-88	VSMC_1	Endod1
Arid5b	3.38878022353031e-92	0.319579	0.69	0.536	6.33295248173344e-88	VSMC_1	Arid5b
Ehbp1l1	1.0553913978391e-91	0.28646	0.414	0.261	1.97231544428172e-87	VSMC_1	Ehbp1l1
Tmpo	1.66965518707166e-91	0.251274	0.313	0.169	3.12025161359952e-87	VSMC_1	Tmpo
Mtus2	1.86889158538211e-91	0.339941	0.532	0.377	3.49258459476208e-87	VSMC_1	Mtus2
Rab3a	4.69272349260447e-91	0.256182	0.361	0.206	8.76976166297923e-87	VSMC_1	Rab3a
Zfp36l1	7.48195460088909e-91	0.294209	0.676	0.522	1.39822767581415e-86	VSMC_1	Zfp36l1
Chd6	2.40770105537153e-90	0.269583	0.353	0.205	4.49951173227832e-86	VSMC_1	Chd6
Eef2k	6.17329058514471e-90	0.272164	0.316	0.177	1.15366454455184e-85	VSMC_1	Eef2k
Mdh1	1.98092830117547e-89	0.285763	0.789	0.66	3.70195880923671e-85	VSMC_1	Mdh1
Rbbp7	2.50392129397895e-88	0.291984	0.627	0.48	4.67932811418786e-84	VSMC_1	Rbbp7
Nbeal1	1.98401853234568e-87	0.307367	0.509	0.364	3.70773383324761e-83	VSMC_1	Nbeal1
Acsl1	8.24471731012874e-87	0.264328	0.327	0.185	1.54077277091686e-82	VSMC_1	Acsl1
Samd4	1.70568631824306e-85	0.298328	0.554	0.404	3.18758659153263e-81	VSMC_1	Samd4
Ankrd9	4.44542725951235e-85	0.252229	0.276	0.145	8.30761446257668e-81	VSMC_1	Ankrd9
Emb	1.20630532297243e-84	0.325231	0.461	0.31	2.25434338757088e-80	VSMC_1	Emb
Sema5a	1.42126657332585e-84	0.253591	0.35	0.2	2.65606297223134e-80	VSMC_1	Sema5a
Arhgef17	3.45847636103777e-84	0.275314	0.44	0.292	6.46320062350739e-80	VSMC_1	Arhgef17
Ndufab1	1.24516468912019e-83	0.266445	0.811	0.697	2.32696377102782e-79	VSMC_1	Ndufab1
Syngr2	2.15794980830065e-83	0.286419	0.551	0.408	4.03277660175226e-79	VSMC_1	Syngr2
Gnai1	2.0080859832728e-82	0.286265	0.39	0.25	3.7527110855402e-78	VSMC_1	Gnai1
Prdx4	1.10203581972403e-81	0.272492	0.836	0.728	2.05948453990026e-77	VSMC_1	Prdx4
Cab39	1.78772859464873e-81	0.267387	0.411	0.268	3.34090719767954e-77	VSMC_1	Cab39
Tmem123	4.62368604668617e-81	0.283763	0.569	0.419	8.64074448404711e-77	VSMC_1	Tmem123
Kif1c	5.95205419784767e-81	0.283827	0.545	0.4	1.11231988849377e-76	VSMC_1	Kif1c
Pde4dip	6.0467887940333e-81	0.272579	0.356	0.219	1.13002388982894e-76	VSMC_1	Pde4dip
Rgs2	9.57110557059254e-81	0.30582	0.258	0.134	1.78864820903233e-76	VSMC_1	Rgs2
Eif1ax	3.01146806570948e-80	0.282158	0.718	0.596	5.62783152119787e-76	VSMC_1	Eif1ax
Arhgef25	2.76609262718828e-79	0.275334	0.469	0.325	5.16927390168946e-75	VSMC_1	Arhgef25
Dnajc8	3.14503539280005e-79	0.265227	0.716	0.59	5.87744214206473e-75	VSMC_1	Dnajc8
Map1a	4.77804654525795e-79	0.266136	0.333	0.198	8.92921338377805e-75	VSMC_1	Map1a
Pttg1	4.78812100680665e-79	0.263096	0.683	0.549	8.94804053752026e-75	VSMC_1	Pttg1
Crtc3	7.24728138168647e-79	0.252279	0.344	0.207	1.35437194460957e-74	VSMC_1	Crtc3
Pnpla2	1.24790375610041e-78	0.258806	0.408	0.263	2.33208253940045e-74	VSMC_1	Pnpla2
Hsd17b10	4.2926412681676e-78	0.258913	0.655	0.517	8.02208800195161e-74	VSMC_1	Hsd17b10
Sypl	4.82286810856347e-78	0.286034	0.637	0.513	9.01297592128342e-74	VSMC_1	Sypl
Camta1	1.66531653638289e-77	0.263186	0.49	0.35	3.11214354319235e-73	VSMC_1	Camta1
Lbh	2.83158460833263e-76	0.297255	0.486	0.344	5.29166531605201e-72	VSMC_1	Lbh
Snta1	6.22964325532457e-76	0.262849	0.383	0.247	1.16419573155506e-71	VSMC_1	Snta1
Psmb7	9.37729107241142e-76	0.257415	0.669	0.542	1.75242815561225e-71	VSMC_1	Psmb7
Fabp4	2.22683381535827e-75	0.275552	0.59	0.438	4.16150703414153e-71	VSMC_1	Fabp4
Pcgf5	3.21133725921791e-75	0.264577	0.332	0.202	6.00134707002643e-71	VSMC_1	Pcgf5
Zfhx3	8.05116016064934e-75	0.28812	0.688	0.561	1.50460081082215e-70	VSMC_1	Zfhx3
Suclg1	1.78401911247327e-74	0.267503	0.556	0.423	3.33397491739004e-70	VSMC_1	Suclg1
Ndufs7	1.98117805196361e-74	0.251348	0.817	0.713	3.7024255435096e-70	VSMC_1	Ndufs7
Sept7	4.70019173363137e-74	0.261846	0.756	0.643	8.7837183118103e-70	VSMC_1	Sept7
Mustn1	3.1557903786797e-73	0.393571	0.888	0.799	5.89754105967662e-69	VSMC_1	Mustn1
Ube2v1	1.09446798329695e-70	0.25508	0.69	0.569	2.04534176718535e-66	VSMC_1	Ube2v1
Atl3	5.112953840358e-70	0.261311	0.497	0.362	9.55508813686103e-66	VSMC_1	Atl3
Ciao2b	2.06434504789515e-69	0.257671	0.637	0.512	3.85784802550645e-65	VSMC_1	Ciao2b
Anxa3	3.1745684506391e-69	0.252597	0.625	0.48	5.93263352055435e-65	VSMC_1	Anxa3
Macrod1	4.25047971164585e-69	0.259791	0.421	0.29	7.94329648512376e-65	VSMC_1	Macrod1
Idh3g	6.40569316834043e-69	0.251913	0.55	0.418	1.19709593929946e-64	VSMC_1	Idh3g
Mbnl2	4.95502665002024e-68	0.256109	0.645	0.521	9.25995380355783e-64	VSMC_1	Mbnl2
Hspa1a	9.1491862857323e-68	0.485861	0.411	0.285	1.70979993307765e-63	VSMC_1	Hspa1a
Tceal9	1.01735637446727e-67	0.250439	0.87	0.812	1.90123559260443e-63	VSMC_1	Tceal9
Uba2	2.59721174755767e-67	0.258192	0.451	0.325	4.85366931383578e-63	VSMC_1	Uba2
Pkig	1.27294875207669e-65	0.261146	0.707	0.601	2.37888662788091e-61	VSMC_1	Pkig
Degs1	5.79342597773887e-65	0.250744	0.689	0.568	1.08267544671984e-60	VSMC_1	Degs1
Emd	9.11688259444833e-63	0.256172	0.526	0.398	1.7037630192505e-58	VSMC_1	Emd
Qsox1	3.59343620369913e-62	0.252511	0.66	0.549	6.71541357747293e-58	VSMC_1	Qsox1
Hotairm1	3.38271495258227e-58	0.252689	0.456	0.335	6.32161770338574e-54	VSMC_1	Hotairm1
Cd59a	4.7400642852809e-55	0.273382	0.468	0.354	8.85823213633294e-51	VSMC_1	Cd59a
Spp1	0	5.63837	0.758	0.194	0	VSMC_2	Spp1
Dcn	0	4.24755	0.908	0.238	0	VSMC_2	Dcn
Lum	0	3.80422	0.91	0.215	0	VSMC_2	Lum
Ecrg4	0	3.39877	0.538	0.093	0	VSMC_2	Ecrg4
Cytl1	0	3.38209	0.393	0.072	0	VSMC_2	Cytl1
Fn1	0	3.27399	0.945	0.735	0	VSMC_2	Fn1
Timp1	0	3.22238	0.856	0.211	0	VSMC_2	Timp1
Mmp3	0	2.97347	0.33	0.05	0	VSMC_2	Mmp3
Vcam1	0	2.74149	0.815	0.19	0	VSMC_2	Vcam1
Ly6a	0	2.59371	0.626	0.064	0	VSMC_2	Ly6a
Col1a1	0	2.50458	0.943	0.838	0	VSMC_2	Col1a1
Lcn2	0	2.39244	0.54	0.083	0	VSMC_2	Lcn2
Thbs1	0	2.33956	0.43	0.031	0	VSMC_2	Thbs1
Lgals3	0	2.30991	0.867	0.387	0	VSMC_2	Lgals3
Comp	0	2.27638	0.298	0.061	0	VSMC_2	Comp
Serpina3n	0	2.17599	0.565	0.056	0	VSMC_2	Serpina3n
C3	0	2.08848	0.598	0.066	0	VSMC_2	C3
Clu	0	1.97933	0.966	0.946	0	VSMC_2	Clu
Tnfrsf11b	0	1.92913	0.634	0.146	0	VSMC_2	Tnfrsf11b
Prg4	0	1.92313	0.379	0.032	0	VSMC_2	Prg4
Apoe	0	1.91205	0.864	0.609	0	VSMC_2	Apoe
Fxyd5	0	1.90668	0.824	0.303	0	VSMC_2	Fxyd5
Mgp	0	1.85633	0.999	0.999	0	VSMC_2	Mgp
Pcolce	0	1.85476	0.752	0.232	0	VSMC_2	Pcolce
Hp	0	1.79088	0.261	0.031	0	VSMC_2	Hp
Fmod	0	1.7787	0.26	0.018	0	VSMC_2	Fmod
Ltbp2	0	1.67357	0.662	0.178	0	VSMC_2	Ltbp2
Col3a1	0	1.67297	0.959	0.895	0	VSMC_2	Col3a1
Ccn5	0	1.64144	0.65	0.42	0	VSMC_2	Ccn5
Col8a1	0	1.60946	0.541	0.05	0	VSMC_2	Col8a1
Ly6c1	0	1.57717	0.453	0.033	0	VSMC_2	Ly6c1
Sncg	0	1.56766	0.765	0.349	0	VSMC_2	Sncg
Col5a2	0	1.56596	0.816	0.453	0	VSMC_2	Col5a2
Tmem176b	0	1.53166	0.781	0.176	0	VSMC_2	Tmem176b
Col1a2	0	1.51855	0.974	0.947	0	VSMC_2	Col1a2
Ftl1	0	1.49826	0.998	0.977	0	VSMC_2	Ftl1
Cst3	0	1.49291	1	0.999	0	VSMC_2	Cst3
Mmp2	0	1.43155	0.651	0.176	0	VSMC_2	Mmp2
Anxa8	0	1.41049	0.505	0.038	0	VSMC_2	Anxa8
Tmem176a	0	1.37458	0.68	0.102	0	VSMC_2	Tmem176a
Nupr1	0	1.35707	0.984	0.975	0	VSMC_2	Nupr1
Ifitm3	0	1.32923	0.959	0.84	0	VSMC_2	Ifitm3
Crlf1	0	1.32675	0.458	0.092	0	VSMC_2	Crlf1
Ly6e	0	1.23194	0.518	0.085	0	VSMC_2	Ly6e
Cp	0	1.21002	0.45	0.049	0	VSMC_2	Cp
Frzb	0	1.2051	0.818	0.33	0	VSMC_2	Frzb
Emp1	0	1.20112	0.561	0.087	0	VSMC_2	Emp1
Nbl1	0	1.18925	0.871	0.573	0	VSMC_2	Nbl1
Capg	0	1.15928	0.702	0.295	0	VSMC_2	Capg
Lmo4	0	1.15789	0.858	0.565	0	VSMC_2	Lmo4
S100b	0	1.11907	0.347	0.03	0	VSMC_2	S100b
Cst6	0	1.11189	0.272	0.014	0	VSMC_2	Cst6
S100a4	0	1.11015	0.91	0.813	0	VSMC_2	S100a4
1110008P14Rik	0	1.10444	0.803	0.535	0	VSMC_2	1110008P14Rik
Npc2	0	1.07872	0.897	0.7	0	VSMC_2	Npc2
Tmsb10	0	1.07444	0.948	0.885	0	VSMC_2	Tmsb10
Slco2a1	0	1.07205	0.423	0.02	0	VSMC_2	Slco2a1
Cfh	0	1.05997	0.772	0.459	0	VSMC_2	Cfh
Scara3	0	1.05043	0.695	0.314	0	VSMC_2	Scara3
Fbln2	0	0.988399	0.411	0.045	0	VSMC_2	Fbln2
Rarres1	0	0.987361	0.497	0.093	0	VSMC_2	Rarres1
Phlda3	0	0.986569	0.708	0.349	0	VSMC_2	Phlda3
Lrp1	0	0.986064	0.877	0.648	0	VSMC_2	Lrp1
Timp2	0	0.967658	0.978	0.933	0	VSMC_2	Timp2
Cx3cl1	0	0.965831	0.477	0.067	0	VSMC_2	Cx3cl1
C4b	0	0.955011	0.449	0.102	0	VSMC_2	C4b
Lbp	0	0.931416	0.264	0.019	0	VSMC_2	Lbp
Sdc1	0	0.931076	0.547	0.14	0	VSMC_2	Sdc1
Tnc	0	0.895263	0.515	0.213	0	VSMC_2	Tnc
Scn1b	0	0.893689	0.785	0.453	0	VSMC_2	Scn1b
Ppp1r14b	0	0.879421	0.689	0.343	0	VSMC_2	Ppp1r14b
Sdc3	0	0.869673	0.485	0.075	0	VSMC_2	Sdc3
Arpc1b	0	0.868407	0.975	0.925	0	VSMC_2	Arpc1b
Tgfb1	0	0.850999	0.651	0.309	0	VSMC_2	Tgfb1
Tpm4	0	0.847129	0.857	0.626	0	VSMC_2	Tpm4
Ctsk	0	0.823356	0.375	0.113	0	VSMC_2	Ctsk
Tgfbi	0	0.81801	0.255	0.017	0	VSMC_2	Tgfbi
Hexa	0	0.816806	0.83	0.577	0	VSMC_2	Hexa
Ppic	0	0.786832	0.77	0.539	0	VSMC_2	Ppic
Gm15867	0	0.786506	0.379	0.049	0	VSMC_2	Gm15867
Rnase4	0	0.775793	0.62	0.304	0	VSMC_2	Rnase4
Bhlhe40	0	0.765018	0.457	0.118	0	VSMC_2	Bhlhe40
Icam1	0	0.759977	0.403	0.06	0	VSMC_2	Icam1
Runx1	0	0.75666	0.346	0.027	0	VSMC_2	Runx1
C1s1	0	0.755534	0.432	0.118	0	VSMC_2	C1s1
Ldha	0	0.743016	0.924	0.838	0	VSMC_2	Ldha
Sox9	0	0.737153	0.4	0.114	0	VSMC_2	Sox9
Slc7a2	0	0.73509	0.412	0.091	0	VSMC_2	Slc7a2
Ifitm2	0	0.730265	0.984	0.971	0	VSMC_2	Ifitm2
Atox1	0	0.71105	0.941	0.875	0	VSMC_2	Atox1
C1ra	0	0.704007	0.473	0.147	0	VSMC_2	C1ra
Arhgdib	0	0.701918	0.394	0.077	0	VSMC_2	Arhgdib
Nme1	0	0.700341	0.802	0.582	0	VSMC_2	Nme1
Raph1	0	0.672937	0.449	0.139	0	VSMC_2	Raph1
Gm17455	0	0.671555	0.305	0.031	0	VSMC_2	Gm17455
Bok	0	0.668928	0.359	0.071	0	VSMC_2	Bok
Oaf	0	0.649032	0.457	0.14	0	VSMC_2	Oaf
Mmp14	0	0.646641	0.403	0.123	0	VSMC_2	Mmp14
Cd34	0	0.645127	0.313	0.052	0	VSMC_2	Cd34
Gda	0	0.642474	0.309	0.026	0	VSMC_2	Gda
Ngf	0	0.633589	0.234	0.027	0	VSMC_2	Ngf
Arf5	0	0.632432	0.857	0.685	0	VSMC_2	Arf5
Pdgfc	0	0.625632	0.435	0.131	0	VSMC_2	Pdgfc
Ttc9	0	0.621925	0.282	0.011	0	VSMC_2	Ttc9
Bgn	0	0.620629	0.996	0.999	0	VSMC_2	Bgn
Col16a1	0	0.606434	0.283	0.045	0	VSMC_2	Col16a1
Dclk1	0	0.580772	0.309	0.036	0	VSMC_2	Dclk1
Col12a1	0	0.578648	0.221	0.014	0	VSMC_2	Col12a1
Cd82	0	0.577615	0.401	0.117	0	VSMC_2	Cd82
Ass1	0	0.552106	0.279	0.042	0	VSMC_2	Ass1
Cgref1	0	0.54754	0.33	0.077	0	VSMC_2	Cgref1
AA467197	0	0.531488	0.199	0.007	0	VSMC_2	AA467197
Cd63	0	0.495743	0.987	0.992	0	VSMC_2	Cd63
Cdkn2a	0	0.488095	0.166	0.003	0	VSMC_2	Cdkn2a
Tnfaip2	0	0.478942	0.222	0.006	0	VSMC_2	Tnfaip2
Mcub	0	0.47851	0.328	0.06	0	VSMC_2	Mcub
Sertad4	0	0.455752	0.226	0.019	0	VSMC_2	Sertad4
Acp5	0	0.383493	0.193	0.009	0	VSMC_2	Acp5
Cd44	6.7097934894005e-306	0.669767	0.412	0.14	1.25392620729916e-301	VSMC_2	Cd44
Anxa2	3.01462532078196e-301	0.776775	0.916	0.837	5.63373179947733e-297	VSMC_2	Anxa2
Ccn4	9.05745548072632e-300	0.451808	0.226	0.028	1.69265728023813e-295	VSMC_2	Ccn4
Dap	2.13776257741824e-299	0.664704	0.85	0.701	3.99505070467921e-295	VSMC_2	Dap
Mxra8	1.87192541669028e-298	0.765187	0.872	0.726	3.49825421871079e-294	VSMC_2	Mxra8
Crabp2	2.90541420373892e-298	0.629152	0.164	0.004	5.4296380639473e-294	VSMC_2	Crabp2
Anxa1	4.58258437350443e-296	0.89742	0.879	0.757	8.56393367720507e-292	VSMC_2	Anxa1
Tmem119	7.09645110377687e-296	0.44488	0.247	0.037	1.32618478227382e-291	VSMC_2	Tmem119
Jam2	7.1756069873467e-296	0.44077	0.27	0.049	1.34097743379535e-291	VSMC_2	Jam2
Rplp0	5.69854855205609e-294	0.410501	0.997	0.998	1.06494475340824e-289	VSMC_2	Rplp0
Slurp1	1.11949192703981e-291	1.72451	0.179	0.011	2.09210651325199e-287	VSMC_2	Slurp1
Fndc1	1.17372550041476e-289	0.420655	0.174	0.009	2.1934582151751e-285	VSMC_2	Fndc1
Uqcc2	1.33877667797878e-285	0.607623	0.877	0.787	2.50190585580674e-281	VSMC_2	Uqcc2
Tspan4	6.72859296238557e-285	0.709775	0.791	0.558	1.25743945281061e-280	VSMC_2	Tspan4
Ap3s1	8.83329593191447e-283	0.593823	0.611	0.315	1.65076634375618e-278	VSMC_2	Ap3s1
Mt2	1.23937823186567e-282	1.67034	0.827	0.702	2.31615003971056e-278	VSMC_2	Mt2
Kcnn4	6.6998309871191e-282	0.343733	0.152	0.003	1.25206441487282e-277	VSMC_2	Kcnn4
Bdh2	1.86716747576002e-281	0.395359	0.216	0.027	3.48936257870032e-277	VSMC_2	Bdh2
Cd47	4.79382505801652e-278	0.670358	0.781	0.562	8.95870026842127e-274	VSMC_2	Cd47
Shisa5	6.73204506356586e-278	0.61859	0.754	0.515	1.25808458147919e-273	VSMC_2	Shisa5
Ildr2	1.27752543140374e-277	0.301597	0.164	0.008	2.38743952620732e-273	VSMC_2	Ildr2
Col2a1	1.70454887863891e-277	3.12002	0.165	0.008	3.18546094440039e-273	VSMC_2	Col2a1
Tubb3	1.00109617612711e-275	0.406793	0.179	0.013	1.87084853394635e-271	VSMC_2	Tubb3
Pltp	4.49199077681167e-274	0.727138	0.382	0.131	8.39463236370564e-270	VSMC_2	Pltp
Cox4i2	2.80433455898149e-273	0.83519	0.438	0.172	5.24074042382461e-269	VSMC_2	Cox4i2
Sulf1	6.72802770042293e-273	0.718399	0.65	0.386	1.25733381665504e-268	VSMC_2	Sulf1
Sfrp4	3.1174478791635e-272	1.00446	0.347	0.105	5.82588659658074e-268	VSMC_2	Sfrp4
Osmr	1.94801734855597e-271	0.42463	0.3	0.072	3.64045482098139e-267	VSMC_2	Osmr
Emp3	1.09553212262058e-270	0.578766	0.949	0.937	2.04733043075334e-266	VSMC_2	Emp3
Bmp1	5.43839175642322e-270	0.561674	0.45	0.178	1.01632665144037e-265	VSMC_2	Bmp1
S100a10	1.31987083871739e-269	1.02583	0.852	0.742	2.46657462339507e-265	VSMC_2	S100a10
Rrbp1	2.20386560224302e-268	0.623163	0.893	0.79	4.11858403747176e-264	VSMC_2	Rrbp1
Pld3	1.20247428186186e-265	0.550135	0.495	0.212	2.24718393794344e-261	VSMC_2	Pld3
B3gnt9	1.32197388416195e-260	0.495736	0.41	0.147	2.47050479472186e-256	VSMC_2	B3gnt9
Xdh	1.01772869848821e-259	0.304407	0.159	0.009	1.90193139173477e-255	VSMC_2	Xdh
Smoc2	1.24302753911839e-258	0.620925	0.267	0.058	2.32296986510446e-254	VSMC_2	Smoc2
Myh9	1.6797251655388e-257	0.613912	0.498	0.22	3.13907038935891e-253	VSMC_2	Myh9
Nme2	3.82561296283951e-256	0.390368	0.985	0.988	7.14930550495447e-252	VSMC_2	Nme2
Ank	4.00456477791282e-256	0.822629	0.608	0.347	7.48373065696348e-252	VSMC_2	Ank
Ssc5d	1.09829261423398e-253	0.306773	0.162	0.011	2.05248923748045e-249	VSMC_2	Ssc5d
Lrg1	3.91473635420519e-253	0.711949	0.261	0.058	7.31585929873865e-249	VSMC_2	Lrg1
Cxcl16	6.20615900029192e-250	0.44228	0.285	0.07	1.15980699397455e-245	VSMC_2	Cxcl16
Nrn1	1.42429676966704e-248	0.500573	0.204	0.029	2.66172580315377e-244	VSMC_2	Nrn1
Cpne8	3.36622253839106e-248	0.383925	0.277	0.064	6.29079667974521e-244	VSMC_2	Cpne8
Morrbid	3.37330239572088e-246	0.265524	0.159	0.011	6.30402751712318e-242	VSMC_2	Morrbid
Isg20	2.44573574851223e-244	0.269015	0.167	0.015	4.57059096681966e-240	VSMC_2	Isg20
Tm4sf1	4.06778002167897e-244	0.781836	0.975	0.976	7.60186730451365e-240	VSMC_2	Tm4sf1
Fzd9	1.22488233431525e-243	0.513962	0.165	0.015	2.28906010636833e-239	VSMC_2	Fzd9
Grin2a	7.09553846455846e-241	0.296641	0.144	0.007	1.32601422825668e-236	VSMC_2	Grin2a
Dpt	1.8900540424507e-237	0.630078	0.227	0.042	3.53213299453187e-233	VSMC_2	Dpt
Abcg1	3.12728042998708e-237	0.2986	0.181	0.022	5.84426166755985e-233	VSMC_2	Abcg1
Lamp2	4.1484640861792e-237	0.571668	0.764	0.537	7.75264968425169e-233	VSMC_2	Lamp2
Chpf	1.95850113346565e-236	0.591522	0.625	0.366	3.6600469182206e-232	VSMC_2	Chpf
Cxcl12	2.48756881981506e-235	1.13483	0.647	0.42	4.64876861047038e-231	VSMC_2	Cxcl12
B2m	3.21939704146592e-235	0.654129	0.98	0.979	6.01640919109152e-231	VSMC_2	B2m
Fkbp11	3.27374848646604e-235	0.452407	0.318	0.097	6.11798117150773e-231	VSMC_2	Fkbp11
Clec3b	4.05376436668353e-235	0.688611	0.234	0.046	7.57567484845818e-231	VSMC_2	Clec3b
Fuca1	1.25262406884324e-234	0.542001	0.724	0.468	2.34090385985425e-230	VSMC_2	Fuca1
Nrp2	1.27416137169695e-233	0.280606	0.151	0.011	2.38115277142727e-229	VSMC_2	Nrp2
Bicc1	4.0245884225546e-232	0.319238	0.185	0.024	7.52115084407004e-228	VSMC_2	Bicc1
Ppp3ca	2.13608843064566e-230	0.621966	0.496	0.24	3.99192205919061e-226	VSMC_2	Ppp3ca
B4galnt1	4.34491443053877e-230	0.259184	0.15	0.011	8.11977608779086e-226	VSMC_2	B4galnt1
Ddah1	1.86288576785045e-228	0.326256	0.127	0.003	3.48136092295892e-224	VSMC_2	Ddah1
Cthrc1	2.13259426361631e-228	0.855635	0.167	0.018	3.98539215984616e-224	VSMC_2	Cthrc1
Abca1	5.68809926717339e-227	0.414759	0.307	0.092	1.06299199104936e-222	VSMC_2	Abca1
Ackr3	8.49062563115363e-225	0.452167	0.301	0.087	1.58672811794999e-220	VSMC_2	Ackr3
Sh3bgrl3	1.6819252007575e-223	0.597992	0.85	0.745	3.14318181517561e-219	VSMC_2	Sh3bgrl3
Gpm6b	6.08060099824795e-223	0.388706	0.138	0.008	1.13634271455258e-218	VSMC_2	Gpm6b
Prelp	9.13457509405036e-223	0.872809	0.842	0.725	1.70706939357613e-218	VSMC_2	Prelp
Ccnd1	1.9906729108047e-221	0.317127	0.137	0.008	3.72016953571183e-217	VSMC_2	Ccnd1
Bcl3	1.46904005616346e-220	0.282969	0.178	0.024	2.74534205695828e-216	VSMC_2	Bcl3
Acan	4.71242395487559e-220	0.997174	0.287	0.092	8.8065778868715e-216	VSMC_2	Acan
Marcks	8.28188214197339e-220	0.350631	0.222	0.045	1.54771813469199e-215	VSMC_2	Marcks
Lxn	4.50219143215802e-219	0.589818	0.661	0.422	8.41369534841691e-215	VSMC_2	Lxn
Tmem167	3.30263167002434e-218	0.566813	0.748	0.547	6.17195806494149e-214	VSMC_2	Tmem167
Vmp1	9.90611016919183e-218	0.515062	0.473	0.223	1.85125386841857e-213	VSMC_2	Vmp1
Fth1	5.48358599839279e-216	0.680187	1	1	1.02477255137964e-211	VSMC_2	Fth1
Vsir	8.43099391454851e-216	0.25097	0.147	0.012	1.57558414275083e-211	VSMC_2	Vsir
Selp	1.03071085592353e-215	0.305903	0.127	0.005	1.92619244754989e-211	VSMC_2	Selp
Htra4	4.28095893966738e-214	0.47334	0.229	0.051	8.0002560664504e-210	VSMC_2	Htra4
Col6a3	1.61671119275734e-213	1.02045	0.663	0.481	3.02130987702491e-209	VSMC_2	Col6a3
Trem2	3.12618216289877e-213	0.316361	0.139	0.01	5.84220922602522e-209	VSMC_2	Trem2
Cxcl1	6.69849799564025e-213	0.964629	0.215	0.044	1.25181530542525e-208	VSMC_2	Cxcl1
Pla1a	8.06300099871749e-213	0.273171	0.111	0.001	1.50681362664032e-208	VSMC_2	Pla1a
Serpinf1	2.02170743388544e-212	0.780618	0.27	0.076	3.77816685244511e-208	VSMC_2	Serpinf1
Scx	2.74802342418274e-208	0.552925	0.38	0.152	5.1355061751127e-204	VSMC_2	Scx
Tmem151a	1.06352667814073e-207	0.277115	0.128	0.007	1.98751865610939e-203	VSMC_2	Tmem151a
Ftl1-ps1	3.85644859701076e-207	0.340761	0.276	0.078	7.20693113809371e-203	VSMC_2	Ftl1-ps1
Lyz2	8.42102067885662e-207	0.466224	0.318	0.102	1.57372034446472e-202	VSMC_2	Lyz2
Stk32b	1.08061759586559e-206	0.292435	0.151	0.016	2.01945816315361e-202	VSMC_2	Stk32b
Nol3	4.53231773401497e-204	0.301787	0.232	0.055	8.46999538132718e-200	VSMC_2	Nol3
Ahnak2	1.26260788470473e-201	0.603534	0.761	0.568	2.35956161493621e-197	VSMC_2	Ahnak2
Tmem9b	3.18630421764208e-200	0.42576	0.442	0.199	5.95456532192953e-196	VSMC_2	Tmem9b
Trf	3.73528724303798e-199	0.565212	0.181	0.031	6.98050479978938e-195	VSMC_2	Trf
Baiap2	2.20738612914008e-198	0.280083	0.169	0.025	4.12516319813699e-194	VSMC_2	Baiap2
Litaf	3.00361554061361e-198	0.417911	0.419	0.18	5.61315672229872e-194	VSMC_2	Litaf
Pqlc3	4.31077111817171e-198	0.42601	0.358	0.138	8.0559690656393e-194	VSMC_2	Pqlc3
Cd109	1.69304976432692e-197	0.421711	0.357	0.137	3.16397139957415e-193	VSMC_2	Cd109
Slc44a1	2.06574513973363e-197	0.387047	0.329	0.117	3.8604645171342e-193	VSMC_2	Slc44a1
Lbhd2	2.46811438086549e-195	0.425705	0.116	0.005	4.61241215496143e-191	VSMC_2	Lbhd2
Tcf4	9.24443079805745e-193	0.512895	0.613	0.367	1.72759922754098e-188	VSMC_2	Tcf4
Metrnl	1.93252137295464e-192	0.483298	0.402	0.174	3.61149594177764e-188	VSMC_2	Metrnl
Sec61b	3.99382068365157e-192	0.436937	0.93	0.897	7.46365209360805e-188	VSMC_2	Sec61b
Cdkn2c	1.21930245096027e-191	0.38117	0.289	0.093	2.27863242035456e-187	VSMC_2	Cdkn2c
Sparc	5.15841504161647e-191	1.28289	0.996	0.996	9.64004602977285e-187	VSMC_2	Sparc
Crispld1	2.63216422012924e-190	0.578443	0.299	0.103	4.91898849457753e-186	VSMC_2	Crispld1
Nucb2	7.74095315538385e-190	0.471157	0.507	0.261	1.44662932567813e-185	VSMC_2	Nucb2
Ccl9	4.19389574032098e-189	0.310748	0.129	0.011	7.83755235951185e-185	VSMC_2	Ccl9
Atp2b1	5.44450514154348e-189	0.537528	0.553	0.317	1.01746912085165e-184	VSMC_2	Atp2b1
Sdk2	5.40485611130606e-188	0.255463	0.119	0.007	1.01005951008088e-183	VSMC_2	Sdk2
Ggct	7.12533971741899e-188	0.369389	0.23	0.06	1.33158348639126e-183	VSMC_2	Ggct
Il3ra	8.02272713936352e-188	0.295608	0.214	0.05	1.49928724780426e-183	VSMC_2	Il3ra
Aebp1	1.77343342360935e-186	0.589952	0.954	0.936	3.31419238204115e-182	VSMC_2	Aebp1
Trps1	1.79169014165527e-186	0.506905	0.353	0.144	3.34831053672538e-182	VSMC_2	Trps1
Gas5	3.71038032085412e-186	0.538875	0.94	0.888	6.93395874361219e-182	VSMC_2	Gas5
Fxyd6	7.55933674925037e-183	0.516584	0.146	0.019	1.41268885169991e-178	VSMC_2	Fxyd6
Tslp	8.94669433381907e-183	0.262974	0.101	0.002	1.67195823710411e-178	VSMC_2	Tslp
H2-T23	1.0371144169449e-182	0.308329	0.22	0.054	1.93815942238662e-178	VSMC_2	H2-T23
Il4ra	4.51636428235051e-181	0.260178	0.156	0.024	8.44018157085662e-177	VSMC_2	Il4ra
Tulp4	1.47761251016453e-180	0.45181	0.464	0.232	2.76136225899548e-176	VSMC_2	Tulp4
Enpp2	1.95296649287644e-180	0.554258	0.336	0.13	3.64970378188749e-176	VSMC_2	Enpp2
Lox	5.12814450458114e-180	0.700532	0.561	0.347	9.58347645016123e-176	VSMC_2	Lox
Trim2	5.4059903380003e-180	0.257304	0.191	0.04	1.0102714743655e-175	VSMC_2	Trim2
Olfml3	5.85449766475182e-179	0.32711	0.157	0.025	1.09408852358882e-174	VSMC_2	Olfml3
Cd302	6.36032768301149e-179	0.478377	0.71	0.5	1.18861803740119e-174	VSMC_2	Cd302
Il13ra1	3.08839554154163e-178	0.339083	0.306	0.109	5.771593588033e-174	VSMC_2	Il13ra1
Cdkn1a	1.48192249385975e-177	0.938631	0.354	0.153	2.76941675652511e-173	VSMC_2	Cdkn1a
Tspo	1.0045988105549e-173	0.465525	0.956	0.957	1.87739425716499e-169	VSMC_2	Tspo
Sbno2	9.52682542276475e-173	0.350233	0.276	0.091	1.78037313500628e-168	VSMC_2	Sbno2
Cd248	7.68591257463602e-172	0.379027	0.287	0.1	1.43634334194798e-167	VSMC_2	Cd248
Mif	2.50751033154056e-171	0.631364	0.869	0.811	4.686035307583e-167	VSMC_2	Mif
Mindy2	4.73810162252119e-171	0.369636	0.297	0.107	8.85456431216759e-167	VSMC_2	Mindy2
Fgf7	1.19272493722285e-170	0.263685	0.133	0.016	2.22896436268207e-166	VSMC_2	Fgf7
Matn2	6.86918189554629e-170	0.357394	0.304	0.112	1.28371271263969e-165	VSMC_2	Matn2
Lgals3bp	1.16052800796549e-169	0.3539	0.266	0.087	2.16879474128591e-165	VSMC_2	Lgals3bp
Ddit4l	5.98457848278247e-169	0.412787	0.218	0.059	1.11839802686239e-164	VSMC_2	Ddit4l
Fat1	4.74221107573296e-168	0.572636	0.611	0.408	8.86224405832975e-164	VSMC_2	Fat1
Neat1	5.20258064037542e-168	0.704933	0.606	0.392	9.72258270073358e-164	VSMC_2	Neat1
Phlda1	2.06986619985342e-165	0.617783	0.458	0.236	3.86816595428607e-161	VSMC_2	Phlda1
Rps19	2.45566919647999e-165	0.296312	0.997	0.998	4.5891545943818e-161	VSMC_2	Rps19
Col5a1	2.34276326664949e-164	0.633734	0.564	0.361	4.37815599271457e-160	VSMC_2	Col5a1
H13	1.01231801051756e-163	0.480596	0.714	0.533	1.89181989805522e-159	VSMC_2	H13
Tpm3	1.72350678952595e-163	0.43825	0.586	0.358	3.22088948826609e-159	VSMC_2	Tpm3
Gpx3	5.71473715550253e-162	0.976736	0.143	0.023	1.06797007962031e-157	VSMC_2	Gpx3
Pdgfrl	8.3854319919336e-162	0.40118	0.278	0.1	1.56706953065255e-157	VSMC_2	Pdgfrl
Ctsz	2.16970716650533e-160	0.442216	0.802	0.643	4.05474875276516e-156	VSMC_2	Ctsz
Col6a1	3.29260229486907e-160	0.846282	0.766	0.657	6.15321516865131e-156	VSMC_2	Col6a1
Mt1	1.5325413496085e-158	1.12941	0.955	0.963	2.86401327414836e-154	VSMC_2	Mt1
Vamp5	2.35514539392789e-158	0.504542	0.472	0.262	4.40129571217245e-154	VSMC_2	Vamp5
Taf10	4.39789865503667e-158	0.429789	0.626	0.407	8.21879300653252e-154	VSMC_2	Taf10
Pdgfa	1.08988987265513e-157	0.576506	0.764	0.625	2.03678619401791e-153	VSMC_2	Pdgfa
Sra1	2.11091097989956e-157	0.422093	0.644	0.43	3.9448704392363e-153	VSMC_2	Sra1
P4hb	5.5433292588569e-157	0.456478	0.832	0.716	1.03593737189518e-152	VSMC_2	P4hb
Srpx2	1.41262319105638e-156	0.475965	0.317	0.132	2.63991021944617e-152	VSMC_2	Srpx2
Cd74	4.00744216998941e-156	0.501245	0.214	0.06	7.48910792727622e-152	VSMC_2	Cd74
Pde1a	2.08520031871045e-154	0.374619	0.389	0.181	3.89682235560608e-150	VSMC_2	Pde1a
Rps28	1.22018648063701e-152	0.260172	0.998	0.999	2.28028449501444e-148	VSMC_2	Rps28
Fst	1.89583616509349e-152	0.398016	0.204	0.057	3.54293862532671e-148	VSMC_2	Fst
Aqp5	4.4165760631159e-152	0.288522	0.112	0.012	8.25369734675099e-148	VSMC_2	Aqp5
Slc16a2	5.81537772296018e-152	0.290236	0.239	0.077	1.0867777888668e-147	VSMC_2	Slc16a2
Bmp4	1.99833524304334e-151	0.365304	0.158	0.033	3.7344889021994e-147	VSMC_2	Bmp4
Cebpd	1.19901125902709e-150	0.657949	0.604	0.397	2.24071224086982e-146	VSMC_2	Cebpd
Efemp1	5.68718340328141e-150	0.537396	0.201	0.057	1.06282083440523e-145	VSMC_2	Efemp1
Steap4	1.38863623864215e-149	0.34817	0.162	0.035	2.59508340277445e-145	VSMC_2	Steap4
Rapgef4	3.20861451996744e-149	0.30687	0.159	0.034	5.99625881491515e-145	VSMC_2	Rapgef4
Cyp1b1	4.10661675375448e-149	0.376598	0.233	0.075	7.67444538941638e-145	VSMC_2	Cyp1b1
Vat1	5.12601107374925e-149	0.475745	0.619	0.419	9.5794894946226e-145	VSMC_2	Vat1
Uap1l1	1.01774532661614e-148	0.364835	0.365	0.166	1.90196246638024e-144	VSMC_2	Uap1l1
Pdgfra	1.14075633562673e-148	0.338511	0.235	0.076	2.13184544001923e-144	VSMC_2	Pdgfra
Nfkbia	2.05694862024468e-147	0.708606	0.694	0.523	3.84402558151325e-143	VSMC_2	Nfkbia
Thy1	3.33215538410012e-146	0.299812	0.128	0.02	6.2271319818063e-142	VSMC_2	Thy1
Hif1a	1.33478112540879e-145	0.482949	0.563	0.36	2.49443896716394e-141	VSMC_2	Hif1a
Htatip2	1.35662983448863e-145	0.271228	0.277	0.103	2.53526983469236e-141	VSMC_2	Htatip2
Kdelr2	5.45628515791089e-145	0.556953	0.742	0.568	1.01967057031039e-140	VSMC_2	Kdelr2
Medag	6.34732104249946e-145	0.281456	0.205	0.06	1.1861873564223e-140	VSMC_2	Medag
Vkorc1	6.53693753308583e-145	0.466089	0.848	0.748	1.22162288618308e-140	VSMC_2	Vkorc1
Mgst1	1.82102824787368e-144	0.575394	0.601	0.395	3.40313758962634e-140	VSMC_2	Mgst1
Npdc1	1.90261181206072e-144	0.373155	0.883	0.798	3.55560095437908e-140	VSMC_2	Npdc1
AC149090.1	4.78022048773052e-143	0.384214	0.393	0.191	8.93327604747079e-139	VSMC_2	AC149090.1
Tm2d2	1.01741536070147e-142	0.422341	0.726	0.545	1.90134582607891e-138	VSMC_2	Tm2d2
Acot7	2.55303846333734e-142	0.29962	0.275	0.104	4.77111828028482e-138	VSMC_2	Acot7
H2-D1	2.68163708084917e-142	0.555322	0.872	0.8	5.01144337669092e-138	VSMC_2	H2-D1
Tlr2	3.01309068770247e-142	0.266162	0.187	0.05	5.63086387717838e-138	VSMC_2	Tlr2
Lpl	4.64396014475756e-142	0.541936	0.314	0.137	8.67863271852294e-138	VSMC_2	Lpl
Sdf2l1	5.82568831308075e-142	0.314894	0.302	0.123	1.08870463194853e-137	VSMC_2	Sdf2l1
Tubb2a	5.85984801851714e-142	0.506549	0.493	0.289	1.09508839770048e-137	VSMC_2	Tubb2a
Prnp	7.87544928835138e-142	0.40161	0.512	0.297	1.47176396300711e-137	VSMC_2	Prnp
Cebpb	9.0213537566585e-141	0.633328	0.667	0.483	1.68591059004434e-136	VSMC_2	Cebpb
Pkd2	1.45678978650469e-138	0.375529	0.436	0.229	2.72244875301996e-134	VSMC_2	Pkd2
Hand2os1	5.74920926152486e-138	0.303761	0.189	0.054	1.07441222679377e-133	VSMC_2	Hand2os1
Fam102b	9.06427989614488e-138	0.264024	0.22	0.071	1.69393262699156e-133	VSMC_2	Fam102b
Klf4	1.50060794166684e-137	0.529475	0.54	0.33	2.80433612138699e-133	VSMC_2	Klf4
Col14a1	2.25718237500843e-136	0.568609	0.432	0.24	4.21822242241576e-132	VSMC_2	Col14a1
AI506816	5.14820543974387e-136	0.340965	0.362	0.173	9.62096632579334e-132	VSMC_2	AI506816
Epdr1	1.67783209627923e-135	0.464421	0.619	0.425	3.13553262152662e-131	VSMC_2	Epdr1
Unc5b	3.70421863263396e-135	0.26365	0.196	0.059	6.92244378066635e-131	VSMC_2	Unc5b
Slc6a6	3.3465817990081e-134	0.537031	0.493	0.299	6.25409206598633e-130	VSMC_2	Slc6a6
Gpnmb	2.84741864649122e-133	0.311426	0.187	0.053	5.32125596656279e-129	VSMC_2	Gpnmb
P3h3	5.8318336086053e-133	0.430389	0.698	0.512	1.08985306477616e-128	VSMC_2	P3h3
Ccdc80	7.97001618573922e-132	0.529762	0.774	0.613	1.48943662479094e-127	VSMC_2	Ccdc80
Ctsl	1.29613969868463e-131	0.587673	0.863	0.821	2.42222586890183e-127	VSMC_2	Ctsl
Ptgs2	4.25804185956651e-131	0.448505	0.183	0.054	7.9574286271579e-127	VSMC_2	Ptgs2
Socs3	1.06865166820633e-130	0.302182	0.248	0.093	1.99709623754398e-126	VSMC_2	Socs3
Pth1r	1.53721596982948e-129	0.564135	0.315	0.146	2.87274920441733e-125	VSMC_2	Pth1r
H2afj	7.39314455882163e-129	0.423484	0.799	0.681	1.38163085515259e-124	VSMC_2	H2afj
Mrc2	9.52955331387948e-129	0.291178	0.302	0.128	1.7808829232978e-124	VSMC_2	Mrc2
Grina	1.9802994368953e-128	0.410576	0.562	0.356	3.70078358766993e-124	VSMC_2	Grina
Igfbp6	3.23034089737418e-127	1.59586	0.119	0.021	6.03686106901287e-123	VSMC_2	Igfbp6
Il6st	4.44724375730032e-127	0.410261	0.511	0.315	8.31100913364283e-123	VSMC_2	Il6st
Tnfrsf1a	1.05814505005437e-126	0.378703	0.643	0.442	1.97746146954161e-122	VSMC_2	Tnfrsf1a
Akr1b8	6.61250072684653e-126	0.271876	0.242	0.09	1.23574413583308e-121	VSMC_2	Akr1b8
Cbfb	1.19561665791389e-124	0.260986	0.223	0.079	2.23436841030949e-120	VSMC_2	Cbfb
Atp1b1	1.88916187604416e-124	0.486653	0.373	0.193	3.53046571395132e-120	VSMC_2	Atp1b1
P2rx4	3.23684958507202e-124	0.30127	0.332	0.154	6.04902450458259e-120	VSMC_2	P2rx4
Tmed3	6.02647578185388e-124	0.398066	0.851	0.763	1.12622779411285e-119	VSMC_2	Tmed3
Myl12a	1.20900010785672e-123	0.337768	0.97	0.963	2.25937940156264e-119	VSMC_2	Myl12a
Ssr4	2.38178914853782e-122	0.365218	0.885	0.828	4.45108756078749e-118	VSMC_2	Ssr4
Cilp2	4.61804076524509e-122	0.500168	0.122	0.024	8.63019458209003e-118	VSMC_2	Cilp2
Ivns1abp	6.6857232052719e-122	0.324004	0.179	0.054	1.24942795260121e-117	VSMC_2	Ivns1abp
Lman1	6.88046526409539e-122	0.362364	0.516	0.318	1.28582134855415e-117	VSMC_2	Lman1
Gja1	8.37786282035266e-122	0.468485	0.542	0.347	1.5656550038675e-117	VSMC_2	Gja1
Col27a1	1.20399315090237e-121	0.576985	0.234	0.093	2.25002240040634e-117	VSMC_2	Col27a1
Pik3r1	1.74290247456098e-121	0.395302	0.377	0.197	3.25713614445956e-117	VSMC_2	Pik3r1
Sox4	9.56255944940136e-121	0.474959	0.382	0.199	1.78705110990413e-116	VSMC_2	Sox4
Tns3	1.56060032255581e-120	0.308242	0.282	0.121	2.9164498827923e-116	VSMC_2	Tns3
Hrct1	1.21697388933379e-119	0.297321	0.249	0.098	2.27428080438699e-115	VSMC_2	Hrct1
Sulf2	2.81431213557944e-119	0.496111	0.595	0.421	5.25938651897086e-115	VSMC_2	Sulf2
Angptl2	4.1827043632831e-118	0.535861	0.465	0.287	7.81663791410346e-114	VSMC_2	Angptl2
Gpc1	7.87595118573647e-118	0.272803	0.189	0.062	1.47185775759043e-113	VSMC_2	Gpc1
Junb	1.01651458109436e-117	0.561139	0.758	0.584	1.89966244914914e-113	VSMC_2	Junb
Ctsh	1.95034997161971e-117	0.439774	0.769	0.652	3.64481402696291e-113	VSMC_2	Ctsh
Rab31	5.54043570521089e-117	0.268657	0.279	0.12	1.03539662458981e-112	VSMC_2	Rab31
Uap1	6.76505765412425e-117	0.380787	0.425	0.238	1.26425397440274e-112	VSMC_2	Uap1
Ecm1	8.98612119090559e-117	0.630166	0.859	0.8	1.67932632815644e-112	VSMC_2	Ecm1
Gpr88	2.8714272875049e-116	0.259301	0.113	0.02	5.36612331488915e-112	VSMC_2	Gpr88
Srgn	4.39415375558316e-116	0.319021	0.122	0.025	8.21179453843382e-112	VSMC_2	Srgn
P4ha1	4.90826507877764e-116	0.32091	0.364	0.186	9.17256577921966e-112	VSMC_2	P4ha1
Mgat4b	1.9481652055627e-115	0.294405	0.32	0.152	3.64073113615558e-111	VSMC_2	Mgat4b
Mpp6	3.45607913315416e-115	0.346791	0.329	0.161	6.45872068403849e-111	VSMC_2	Mpp6
Gas1	3.16868074828156e-114	0.794853	0.421	0.252	5.92163058238858e-110	VSMC_2	Gas1
Plvap	4.47065323981401e-114	0.462069	0.414	0.233	8.35475677456442e-110	VSMC_2	Plvap
Rbms1	1.08620578570825e-113	0.367056	0.582	0.39	2.02990137233157e-109	VSMC_2	Rbms1
Gdf10	2.91503407730683e-113	0.670135	0.287	0.132	5.447615683671e-109	VSMC_2	Gdf10
Cfb	6.12734767185595e-113	0.302875	0.111	0.02	1.14507873291644e-108	VSMC_2	Cfb
Tram1	1.89957460227019e-112	0.357976	0.571	0.374	3.54992501672254e-108	VSMC_2	Tram1
Os9	4.01514603183552e-111	0.314906	0.391	0.208	7.50350490429422e-107	VSMC_2	Os9
Fam180a	5.96635208752512e-111	0.30233	0.101	0.016	1.11499187811669e-106	VSMC_2	Fam180a
Itpripl2	6.59989943469995e-111	0.330893	0.43	0.247	1.23338920635673e-106	VSMC_2	Itpripl2
Rcan1	1.98005755105134e-110	0.390259	0.248	0.105	3.70033155140474e-106	VSMC_2	Rcan1
Loxl3	2.45972907150442e-110	0.413489	0.355	0.19	4.59674168882746e-106	VSMC_2	Loxl3
Ppib	2.85628242417777e-110	0.318079	0.93	0.909	5.33782059430341e-106	VSMC_2	Ppib
Ptpn1	4.82731709874889e-110	0.323735	0.377	0.202	9.02129019414192e-106	VSMC_2	Ptpn1
Xylt1	8.24570627970776e-110	0.285331	0.145	0.04	1.54095758955179e-105	VSMC_2	Xylt1
Clic1	9.00362195566496e-110	0.386171	0.855	0.797	1.68259687107467e-105	VSMC_2	Clic1
Itga10	1.84201822414621e-109	0.258025	0.178	0.059	3.44236365728443e-105	VSMC_2	Itga10
Sec61a1	6.0235619746212e-108	0.343447	0.536	0.346	1.12568326181721e-103	VSMC_2	Sec61a1
Emilin1	1.19318406731273e-107	0.418168	0.617	0.441	2.22982238499402e-103	VSMC_2	Emilin1
Lefty1	1.39746512478022e-107	0.257917	0.256	0.108	2.61158282518927e-103	VSMC_2	Lefty1
Fads3	1.42512921256035e-107	0.361239	0.495	0.31	2.66328147243277e-103	VSMC_2	Fads3
Creb3l1	3.25466758273868e-107	0.351248	0.35	0.185	6.08232277862204e-103	VSMC_2	Creb3l1
Tmed10	7.27990837425934e-107	0.360794	0.857	0.783	1.36046927698159e-102	VSMC_2	Tmed10
Fam20c	8.23113757181313e-107	0.334333	0.301	0.145	1.53823498942044e-102	VSMC_2	Fam20c
Map4k4	4.1902872975004e-106	0.318833	0.343	0.176	7.83080890156876e-102	VSMC_2	Map4k4
2410006H16Rik	1.290954919389e-105	0.440688	0.586	0.406	2.41253655335417e-101	VSMC_2	2410006H16Rik
Bax	8.72846098221557e-105	0.400015	0.728	0.585	1.63117478835645e-100	VSMC_2	Bax
Adamts2	1.2711538033451e-104	0.40643	0.532	0.354	2.37553222769132e-100	VSMC_2	Adamts2
Tspan17	4.7368467663358e-104	0.285411	0.344	0.176	8.85221923692834e-100	VSMC_2	Tspan17
Hand2	8.73036172504696e-104	0.280341	0.319	0.155	1.63152999917678e-99	VSMC_2	Hand2
Nav1	3.42060956318339e-103	0.334979	0.421	0.242	6.39243515167712e-99	VSMC_2	Nav1
AI413582	3.6114299311737e-103	0.291599	0.398	0.219	6.74904025537741e-99	VSMC_2	AI413582
Igfbp4	3.98986606806774e-103	0.588875	0.504	0.327	7.45626170800498e-99	VSMC_2	Igfbp4
Uxs1	1.64080990206145e-102	0.261151	0.259	0.115	3.06634554497244e-98	VSMC_2	Uxs1
Trappc4	2.75208021475836e-101	0.313796	0.543	0.357	5.14308750534043e-97	VSMC_2	Trappc4
Nfkbiz	5.54907234415692e-101	0.334852	0.263	0.12	1.03701063967605e-96	VSMC_2	Nfkbiz
Ndufa4l2	1.30320895221876e-100	0.406131	0.105	0.021	2.43543688990643e-96	VSMC_2	Ndufa4l2
Ace	2.88442249821991e-100	0.407306	0.528	0.35	5.39040876467338e-96	VSMC_2	Ace
Sdc4	5.5472012065396e-100	0.733453	0.737	0.637	1.03666096147812e-95	VSMC_2	Sdc4
Tsc22d3	6.77612849649553e-100	0.333968	0.237	0.102	1.26632289342509e-95	VSMC_2	Tsc22d3
Enpp1	4.35293726522736e-99	0.354122	0.245	0.11	8.1347691612569e-95	VSMC_2	Enpp1
Ugdh	7.62226162298204e-98	0.352823	0.36	0.198	1.42444825210288e-93	VSMC_2	Ugdh
H2-Ab1	6.71659732156816e-97	0.255161	0.138	0.039	1.25519770745466e-92	VSMC_2	H2-Ab1
Epas1	2.23592935205543e-95	0.32587	0.372	0.208	4.17850477312119e-91	VSMC_2	Epas1
Gadd45a	2.20798606163926e-94	0.357296	0.234	0.105	4.12628435199144e-90	VSMC_2	Gadd45a
Fkbp10	1.35488590812363e-93	0.349423	0.593	0.423	2.53201078510143e-89	VSMC_2	Fkbp10
Crtap	4.10783028045817e-93	0.363423	0.673	0.524	7.67671322812022e-89	VSMC_2	Crtap
Slc39a13	8.90879458948122e-93	0.273263	0.294	0.147	1.66487553288225e-88	VSMC_2	Slc39a13
Eif1a	1.94542796295606e-92	0.28748	0.414	0.242	3.63561577717228e-88	VSMC_2	Eif1a
Igfbp7	3.34853691362964e-92	0.364984	0.999	0.999	6.25774578419107e-88	VSMC_2	Igfbp7
Prdx5	1.04357029676261e-91	0.362037	0.87	0.832	1.95022417058996e-87	VSMC_2	Prdx5
Dctn3	2.47882023094349e-90	0.323272	0.594	0.424	4.6324192475872e-86	VSMC_2	Dctn3
Cygb	5.48090544070439e-90	0.349854	0.123	0.033	1.02427160875884e-85	VSMC_2	Cygb
Scarf2	1.05553951344314e-89	0.339243	0.508	0.332	1.97259224272254e-85	VSMC_2	Scarf2
Eng	4.61640297841524e-89	0.300524	0.368	0.208	8.62713388606241e-85	VSMC_2	Eng
Fbn1	1.51577452791524e-88	0.44615	0.62	0.49	2.83267943776799e-84	VSMC_2	Fbn1
Krtcap2	2.2952427035781e-88	0.279429	0.887	0.858	4.28934956444676e-84	VSMC_2	Krtcap2
Abhd2	2.88103093344109e-87	0.440282	0.309	0.165	5.38407060841472e-83	VSMC_2	Abhd2
Ramp2	6.09137577738005e-87	0.331212	0.144	0.047	1.13835630527678e-82	VSMC_2	Ramp2
Tmem120a	1.16242705114804e-86	0.259212	0.368	0.207	2.17234367318546e-82	VSMC_2	Tmem120a
Nhp2	7.31724572806475e-85	0.309329	0.54	0.371	1.36744688166074e-80	VSMC_2	Nhp2
Surf4	1.08750724250047e-84	0.323866	0.591	0.429	2.03233353478488e-80	VSMC_2	Surf4
Tmem208	1.64224297575898e-84	0.32028	0.597	0.436	3.06902367309838e-80	VSMC_2	Tmem208
Plbd2	4.02466458251205e-84	0.317716	0.506	0.337	7.52129317179851e-80	VSMC_2	Plbd2
Paics	4.94913548840545e-84	0.34628	0.505	0.347	9.2489444007321e-80	VSMC_2	Paics
Crlf2	7.857669875437e-84	0.282583	0.481	0.309	1.46844134632167e-79	VSMC_2	Crlf2
Prelid1	1.71661192284546e-83	0.316035	0.801	0.706	3.20800436141359e-79	VSMC_2	Prelid1
Dab2	3.70911552140275e-83	0.271922	0.205	0.089	6.93159508639746e-79	VSMC_2	Dab2
Ninj1	7.72453726093436e-83	0.415439	0.745	0.644	1.44356152332341e-78	VSMC_2	Ninj1
Timp3	1.01533911271708e-82	0.872373	0.902	0.931	1.89746573384569e-78	VSMC_2	Timp3
Sar1a	1.84224476018188e-82	0.309672	0.666	0.515	3.4427870078279e-78	VSMC_2	Sar1a
Snhg9	2.5933784128607e-82	0.297557	0.35	0.198	4.84650557795407e-78	VSMC_2	Snhg9
Ppa1	2.63731191227396e-82	0.349313	0.36	0.209	4.92860850165757e-78	VSMC_2	Ppa1
Tcn2	4.19072467436175e-82	0.257562	0.35	0.195	7.83162627144724e-78	VSMC_2	Tcn2
Alcam	2.33341637320496e-81	0.426484	0.482	0.338	4.36068851824542e-77	VSMC_2	Alcam
Selenos	2.90252226029913e-80	0.323887	0.763	0.65	5.42423360004702e-76	VSMC_2	Selenos
Slc39a1	1.00236676276504e-79	0.518836	0.593	0.431	1.87322300625531e-75	VSMC_2	Slc39a1
Tmbim1	2.36200796884692e-79	0.33608	0.574	0.422	4.41412049218113e-75	VSMC_2	Tmbim1
Aig1	1.10613118332067e-78	0.321966	0.517	0.359	2.06713795538968e-74	VSMC_2	Aig1
Ier3ip1	1.79672292248366e-77	0.301428	0.782	0.673	3.35771579753747e-73	VSMC_2	Ier3ip1
Smim3	7.73186841291397e-77	0.257722	0.27	0.139	1.44493156900536e-72	VSMC_2	Smim3
Lgmn	4.20692407715462e-76	0.365499	0.713	0.599	7.86189971538655e-72	VSMC_2	Lgmn
Mafb	7.31072594657637e-76	0.330752	0.149	0.057	1.36622846489619e-71	VSMC_2	Mafb
Stat3	1.80170819522119e-75	0.279241	0.452	0.292	3.36703227522936e-71	VSMC_2	Stat3
Aspn	3.82341416201403e-75	0.52526	0.276	0.148	7.14519638597181e-71	VSMC_2	Aspn
Spg21	7.1456490290117e-75	0.252076	0.476	0.309	1.33537889054171e-70	VSMC_2	Spg21
Cnpy2	1.20328647016335e-74	0.278617	0.814	0.726	2.24870175544127e-70	VSMC_2	Cnpy2
Ltbp3	4.71596123168065e-74	0.330668	0.724	0.595	8.81318834976479e-70	VSMC_2	Ltbp3
Anxa5	1.01249348106049e-73	0.334737	0.924	0.912	1.89214781740585e-69	VSMC_2	Anxa5
Gpx7	4.29627321910779e-72	0.315687	0.51	0.358	8.02887539186865e-68	VSMC_2	Gpx7
Itgbl1	1.22214099743258e-71	0.399644	0.603	0.476	2.283937096002e-67	VSMC_2	Itgbl1
Praf2	9.39545071930853e-71	0.262737	0.52	0.361	1.75582183042438e-66	VSMC_2	Praf2
Mxra7	1.23780707031442e-70	0.269565	0.421	0.271	2.31321385300359e-66	VSMC_2	Mxra7
Bsg	2.14053112639774e-69	0.288736	0.957	0.954	4.00022456901209e-65	VSMC_2	Bsg
Ckap4	1.04542053364462e-68	0.30327	0.598	0.452	1.95368189327506e-64	VSMC_2	Ckap4
Plec	1.21685687610499e-68	0.331647	0.507	0.36	2.274062130065e-64	VSMC_2	Plec
Cttn	1.59171959258719e-68	0.259708	0.453	0.3	2.97460557462694e-64	VSMC_2	Cttn
Klf2	2.07573856259428e-68	0.54751	0.533	0.391	3.87914022577619e-64	VSMC_2	Klf2
Nnmt	5.68722126253187e-68	0.303464	0.45	0.307	1.06282790954196e-63	VSMC_2	Nnmt
Gas6	1.21224036643062e-67	0.598887	0.84	0.829	2.26543479678555e-63	VSMC_2	Gas6
Serf1	4.17861454701379e-66	0.261714	0.381	0.241	7.80899486545937e-62	VSMC_2	Serf1
Polr2e	3.24798946852351e-65	0.266827	0.499	0.348	6.06984271877674e-61	VSMC_2	Polr2e
Tmed2	1.42780854436271e-64	0.270517	0.864	0.806	2.66828860770504e-60	VSMC_2	Tmed2
Ctsb	3.26987570088402e-64	0.26594	0.962	0.965	6.11074370981206e-60	VSMC_2	Ctsb
Pcolce2	4.33634590123585e-64	0.67767	0.469	0.349	8.10376322022956e-60	VSMC_2	Pcolce2
Slc29a1	4.64423108125568e-64	0.381954	0.737	0.651	8.67913904465061e-60	VSMC_2	Slc29a1
Ostc	6.95634071400821e-63	0.308582	0.732	0.64	1.30000095263385e-58	VSMC_2	Ostc
Ctsd	1.00158567317459e-62	0.33178	0.931	0.91	1.87176330602868e-58	VSMC_2	Ctsd
Pkd1	2.33657571529396e-62	0.354702	0.636	0.513	4.36659269674135e-58	VSMC_2	Pkd1
0610012G03Rik	3.73922258462041e-60	0.26928	0.61	0.472	6.98785916613862e-56	VSMC_2	0610012G03Rik
Zfas1	9.15037821190737e-60	0.290647	0.431	0.292	1.71002268024125e-55	VSMC_2	Zfas1
Serpinh1	1.0752226317536e-59	0.325603	0.96	0.958	2.00937605422112e-55	VSMC_2	Serpinh1
Yif1b	3.50952686504207e-59	0.264552	0.576	0.436	6.55860380539062e-55	VSMC_2	Yif1b
Rin2	4.828194434435e-59	0.315317	0.428	0.293	9.02292975907212e-55	VSMC_2	Rin2
Tmem234	6.72444766020176e-59	0.254823	0.766	0.664	1.25666477873851e-54	VSMC_2	Tmem234
Bola2	4.82630926478266e-58	0.259582	0.711	0.6	9.01940675402584e-54	VSMC_2	Bola2
Znhit6	1.51152763922611e-57	0.265259	0.216	0.115	2.82474285218576e-53	VSMC_2	Znhit6
Fzd1	7.38804744128023e-57	0.290727	0.368	0.243	1.38067830582645e-52	VSMC_2	Fzd1
P3h4	1.76356646753758e-55	0.285126	0.59	0.461	3.29575301453422e-51	VSMC_2	P3h4
Fgfr1	3.06252153137953e-55	0.295908	0.679	0.548	5.72324023784207e-51	VSMC_2	Fgfr1
Ephx1	3.79349640046925e-55	0.301117	0.502	0.369	7.08928607319694e-51	VSMC_2	Ephx1
Card19	8.70105809754188e-55	0.293418	0.713	0.613	1.62605373726863e-50	VSMC_2	Card19
Cstb	1.4150759394574e-54	0.278163	0.847	0.804	2.64449391565799e-50	VSMC_2	Cstb
Atf5	4.16829966374057e-54	0.296478	0.488	0.351	7.78971841159838e-50	VSMC_2	Atf5
Glmp	9.23641289921791e-54	0.256022	0.567	0.437	1.72610084260584e-49	VSMC_2	Glmp
Plod2	1.96888402598526e-53	0.267556	0.444	0.314	3.67945046776125e-49	VSMC_2	Plod2
Pamr1	4.08604031797088e-53	0.274662	0.332	0.216	7.63599214622398e-49	VSMC_2	Pamr1
Ak1	8.43299499508026e-52	0.283926	0.479	0.351	1.5759581046806e-47	VSMC_2	Ak1
Pgk1	4.05737978961454e-51	0.294705	0.625	0.515	7.58243135083166e-47	VSMC_2	Pgk1
Fkbp7	1.52268398876736e-50	0.288944	0.707	0.607	2.84559183820845e-46	VSMC_2	Fkbp7
Kmt2e	7.32847378589618e-50	0.29202	0.643	0.528	1.36954518110828e-45	VSMC_2	Kmt2e
Ccdc12	1.41011161962727e-48	0.283438	0.588	0.459	2.63521659475944e-44	VSMC_2	Ccdc12
Thbs2	2.71895139345839e-48	0.321584	0.264	0.163	5.08117636409504e-44	VSMC_2	Thbs2
Col6a2	2.85224751804259e-48	0.574636	0.739	0.703	5.330280161718e-44	VSMC_2	Col6a2
Pdia6	3.1255946587375e-48	0.261017	0.709	0.612	5.84111129824864e-44	VSMC_2	Pdia6
Pdgfrb	5.15298033550587e-48	0.273443	0.58	0.459	9.62988965099337e-44	VSMC_2	Pdgfrb
Plpp3	1.28996696236956e-43	0.332831	0.6	0.498	2.41069025927624e-39	VSMC_2	Plpp3
Sdc2	2.1221869306997e-43	0.324772	0.612	0.51	3.96594293609161e-39	VSMC_2	Sdc2
Kazald1	1.49333051299362e-42	0.262958	0.482	0.366	2.79073606268248e-38	VSMC_2	Kazald1
Ankrd1	1.74312141308784e-42	0.397542	0.153	0.079	3.25754529677856e-38	VSMC_2	Ankrd1
Serpine2	3.70240639745266e-42	0.436614	0.929	0.968	6.91905707555953e-38	VSMC_2	Serpine2
Gm12840	6.87935846775039e-40	0.941757	0.374	0.295	1.28561451045319e-35	VSMC_2	Gm12840
Bst2	3.30853100312622e-39	0.308584	0.439	0.329	6.18298273864229e-35	VSMC_2	Bst2
Ahnak	2.01309764562059e-38	0.257743	0.897	0.871	3.76207688013576e-34	VSMC_2	Ahnak
Ier2	4.13632770987139e-37	0.325171	0.56	0.448	7.72996922420765e-33	VSMC_2	Ier2
Ier3	9.18908847345678e-37	0.389583	0.537	0.434	1.7172568539196e-32	VSMC_2	Ier3
Pkm	1.40231383405219e-36	0.257773	0.932	0.926	2.62064409307673e-32	VSMC_2	Pkm
Serping1	9.52788065258421e-35	0.386279	0.588	0.517	1.78057033635494e-30	VSMC_2	Serping1
Bmp2	1.41300741680115e-34	0.26135	0.106	0.051	2.64062826051798e-30	VSMC_2	Bmp2
Lmna	2.4472248070392e-34	0.257374	0.899	0.895	4.57337371939485e-30	VSMC_2	Lmna
Malat1	3.44219623879133e-34	0.333524	0.998	0.995	6.43277633105323e-30	VSMC_2	Malat1
Ccl19	9.87764789503355e-31	0.397734	0.325	0.244	1.84593483862387e-26	VSMC_2	Ccl19
Dkk3	1.7673475018844e-27	0.275771	0.739	0.688	3.30281901152156e-23	VSMC_2	Dkk3
Gm42418	4.75484718071141e-27	0.261056	0.493	0.398	8.88585841131349e-23	VSMC_2	Gm42418
Sfrp2	9.80682115892483e-27	0.375743	0.608	0.575	1.83269873817987e-22	VSMC_2	Sfrp2
H2-K1	3.81064908775697e-25	0.365483	0.581	0.502	7.12134101520023e-21	VSMC_2	H2-K1
Ifi27l2a	6.53523327702149e-25	0.398981	0.129	0.075	1.22130439480978e-20	VSMC_2	Ifi27l2a
Ccn2	1.9009756645425e-22	0.478189	0.734	0.749	3.55254332189702e-18	VSMC_2	Ccn2
Serpinb6b	5.11372956147292e-21	0.251152	0.382	0.312	9.55653780448059e-17	VSMC_2	Serpinb6b
Gsn	9.52854285649873e-21	0.778946	0.919	0.917	1.78069408902248e-16	VSMC_2	Gsn
Tuba1a	2.04494748304521e-17	0.268747	0.761	0.742	3.82159785631489e-13	VSMC_2	Tuba1a
Crip1	1.92362640372314e-15	0.507578	0.966	0.958	3.5948730232778e-11	VSMC_2	Crip1
Egr1	3.27200233500537e-12	0.347591	0.528	0.486	6.11471796365803e-08	VSMC_2	Egr1
Gng11	5.35751228159172e-10	0.296503	0.459	0.408	1.00121189518386e-05	VSMC_2	Gng11
Igfbp5	0.000422661	0.753919	0.17	0.201	1	VSMC_2	Igfbp5
Rgs5	0	2.50714	0.66	0.207	0	VSMC_3	Rgs5
Prss12	0	2.02592	0.642	0.04	0	VSMC_3	Prss12
Gxylt2	0	1.90127	0.902	0.474	0	VSMC_3	Gxylt2
Mfap5	0	1.83472	0.95	0.665	0	VSMC_3	Mfap5
Prrx2	0	1.74951	0.754	0.16	0	VSMC_3	Prrx2
Fbln1	0	1.69359	0.563	0.118	0	VSMC_3	Fbln1
Osr1	0	1.65519	0.799	0.485	0	VSMC_3	Osr1
Crispld2	0	1.35042	0.804	0.445	0	VSMC_3	Crispld2
Tshz2	0	1.28798	0.514	0.034	0	VSMC_3	Tshz2
Adamtsl1	0	1.22759	0.459	0.006	0	VSMC_3	Adamtsl1
Ppp1r1b	0	1.20038	0.43	0.093	0	VSMC_3	Ppp1r1b
Lamc3	0	1.17956	0.532	0.068	0	VSMC_3	Lamc3
Fez1	0	1.17197	0.72	0.346	0	VSMC_3	Fez1
Fbln5	0	1.13412	0.979	0.9	0	VSMC_3	Fbln5
Sema3c	0	1.09845	0.656	0.292	0	VSMC_3	Sema3c
Mfap2	0	1.05179	0.531	0.184	0	VSMC_3	Mfap2
Htra1	0	1.02233	0.966	0.902	0	VSMC_3	Htra1
Dlx5	0	0.987704	0.45	0.044	0	VSMC_3	Dlx5
Dlx6	0	0.935669	0.409	0.019	0	VSMC_3	Dlx6
Sod3	0	0.900639	0.994	0.975	0	VSMC_3	Sod3
Hhip	0	0.790547	0.161	0.005	0	VSMC_3	Hhip
Itm2b	0	0.746129	0.993	0.991	0	VSMC_3	Itm2b
Ttll5	0	0.735662	0.333	0.054	0	VSMC_3	Ttll5
Pthlh	0	0.728336	0.253	0.031	0	VSMC_3	Pthlh
Nt5dc2	0	0.72013	0.289	0.045	0	VSMC_3	Nt5dc2
Lrrtm3	0	0.589784	0.21	0.001	0	VSMC_3	Lrrtm3
Tfap2b	0	0.560613	0.214	0.005	0	VSMC_3	Tfap2b
Msx2	0	0.543716	0.209	0.002	0	VSMC_3	Msx2
Gng2	0	0.522863	0.211	0.013	0	VSMC_3	Gng2
Dlx6os1	0	0.51629	0.217	0.008	0	VSMC_3	Dlx6os1
Megf10	0	0.373286	0.159	0.004	0	VSMC_3	Megf10
Mdga2	0	0.361064	0.162	0.004	0	VSMC_3	Mdga2
Mdk	1.68524441157056e-303	1.15	0.487	0.148	3.14938475634307e-299	VSMC_3	Mdk
F3	4.24834603246451e-289	1.03479	0.414	0.112	7.93930906546967e-285	VSMC_3	F3
Thbd	3.2069762224618e-283	0.893575	0.495	0.168	5.9931971645366e-279	VSMC_3	Thbd
Coch	8.46612332219735e-280	0.588161	0.116	0.001	1.58214912645224e-275	VSMC_3	Coch
Nudt4	9.85655522270217e-277	1.03744	0.906	0.784	1.84199304001858e-272	VSMC_3	Nudt4
Kcnj8	6.56436780463671e-271	1.11955	0.569	0.236	1.22674905533051e-266	VSMC_3	Kcnj8
Phactr1	1.69680251342839e-252	0.889984	0.573	0.256	3.17098453709498e-248	VSMC_3	Phactr1
Gdf101	2.94556322200209e-250	1.09956	0.465	0.145	5.50466854927751e-246	VSMC_3	Gdf10
Mia	4.22058729209637e-248	1.16879	0.591	0.268	7.8874335314697e-244	VSMC_3	Mia
Cntfr	1.6600938641461e-247	0.406453	0.141	0.008	3.10238341331624e-243	VSMC_3	Cntfr
Vstm4	2.36195575530309e-244	0.700121	0.313	0.072	4.41402291551041e-240	VSMC_3	Vstm4
Lama2	3.16219429626011e-240	0.691378	0.316	0.074	5.90950870085089e-236	VSMC_3	Lama2
Id3	9.24105547444515e-237	0.901393	0.977	0.924	1.72696844706431e-232	VSMC_3	Id3
Gpc3	3.68432054906535e-235	0.664943	0.209	0.029	6.88525824209332e-231	VSMC_3	Gpc3
Icam2	1.23057855859496e-232	0.322226	0.11	0.003	2.29970521030227e-228	VSMC_3	Icam2
Pi16	3.52993823148307e-231	1.57245	0.231	0.038	6.59674856699557e-227	VSMC_3	Pi16
Meg3	7.50763601768058e-227	0.982063	0.722	0.378	1.40302701898415e-222	VSMC_3	Meg3
Spock2	4.22136160304083e-225	0.326266	0.125	0.007	7.8888805637627e-221	VSMC_3	Spock2
Sem1	1.7912155645627e-224	0.50601	0.987	0.974	3.34742364705477e-220	VSMC_3	Sem1
Smoc1	1.50749806283453e-223	0.956724	0.833	0.627	2.81721237982517e-219	VSMC_3	Smoc1
Col15a1	1.65738493043077e-222	0.961936	0.789	0.567	3.09732095798902e-218	VSMC_3	Col15a1
Abi3bp	3.24613829872247e-220	0.966345	0.714	0.417	6.06638325265255e-216	VSMC_3	Abi3bp
Tspan7	1.70031828388913e-216	0.772399	0.479	0.192	3.177554808932e-212	VSMC_3	Tspan7
Nbl11	2.18798193149741e-215	0.847554	0.887	0.652	4.08890063358235e-211	VSMC_3	Nbl1
Frzb1	3.62360657967394e-211	1.0922	0.786	0.468	6.77179597609466e-207	VSMC_3	Frzb
Dgkk	9.74520440262864e-206	0.35117	0.112	0.006	1.82118379876324e-201	VSMC_3	Dgkk
Ltbp1	1.35846067095927e-202	0.772021	0.868	0.728	2.53869130188868e-198	VSMC_3	Ltbp1
Gm1673	9.23951645585598e-195	0.502953	0.191	0.03	1.72668083527037e-190	VSMC_3	Gm1673
Sh3kbp1	3.18278377151448e-193	0.522103	0.264	0.062	5.94798631220625e-189	VSMC_3	Sh3kbp1
Lpar1	2.36142595251141e-189	0.615167	0.279	0.07	4.41303282005333e-185	VSMC_3	Lpar1
Sfrp21	1.9699846491938e-184	1.92294	0.755	0.559	3.68150731241337e-180	VSMC_3	Sfrp2
Lnx1	1.50649737352797e-183	0.642086	0.386	0.138	2.81534229164907e-179	VSMC_3	Lnx1
2210407C18Rik	6.53520021735695e-183	1.39351	0.498	0.229	1.22129821661967e-178	VSMC_3	2210407C18Rik
Cd200	4.34024008624373e-178	0.638565	0.973	0.938	8.11104067317229e-174	VSMC_3	Cd200
Enpp5	3.61653283786214e-172	0.664086	0.416	0.167	6.75857656739677e-168	VSMC_3	Enpp5
Foxf1	2.16388860439945e-168	0.495305	0.233	0.055	4.0438750239017e-164	VSMC_3	Foxf1
Lrrc17	5.11314114677482e-168	0.945115	0.652	0.418	9.55543817509278e-164	VSMC_3	Lrrc17
Aqp1	1.07895456404132e-167	0.945849	0.833	0.675	2.01635028928041e-163	VSMC_3	Aqp1
Enpp3	1.66949122464965e-165	0.336674	0.156	0.023	3.11994520062527e-161	VSMC_3	Enpp3
Ccl191	3.18690183665289e-163	1.02998	0.508	0.236	5.95568215233692e-159	VSMC_3	Ccl19
Pmp22	7.04993699882042e-159	0.734494	0.828	0.709	1.31749222633956e-154	VSMC_3	Pmp22
Timp31	2.01132706160045e-151	0.641293	0.963	0.913	3.75876801271892e-147	VSMC_3	Timp3
Oat1	2.45120887769154e-145	0.679289	0.871	0.784	4.58081915062994e-141	VSMC_3	Oat
Eln	2.89316368356696e-145	1.00188	0.934	0.841	5.40674429184993e-141	VSMC_3	Eln
Clec14a	8.68949830500606e-141	0.26844	0.118	0.014	1.62389344323953e-136	VSMC_3	Clec14a
Il33	2.80453980699465e-140	0.353888	0.128	0.017	5.24112399131161e-136	VSMC_3	Il33
Uaca	2.42540287323567e-139	0.589362	0.369	0.154	4.53259288950282e-135	VSMC_3	Uaca
Gm26771	9.36387777616773e-139	0.744037	0.335	0.126	1.74992147881023e-134	VSMC_3	Gm26771
Tmem86a	1.1929717488184e-137	0.604915	0.367	0.155	2.22942560419182e-133	VSMC_3	Tmem86a
Olfml2b	3.6609454061292e-135	0.809665	0.659	0.469	6.84157477497425e-131	VSMC_3	Olfml2b
Rcn1	8.24454565096811e-132	0.70642	0.627	0.424	1.54074069125292e-127	VSMC_3	Rcn1
Chst2	4.27666278016295e-130	0.473885	0.215	0.059	7.99222740356852e-126	VSMC_3	Chst2
Col6a6	1.51293767543764e-127	0.281386	0.125	0.019	2.82737792785787e-123	VSMC_3	Col6a6
Vcan	1.40048452064173e-126	0.761268	0.54	0.321	2.61722547217526e-122	VSMC_3	Vcan
Xpnpep1	1.43209359735714e-123	0.745333	0.382	0.18	2.67629651474103e-119	VSMC_3	Xpnpep1
Pianp	4.76990216625887e-123	0.398442	0.196	0.051	8.91399316830458e-119	VSMC_3	Pianp
Psap	6.55900959821488e-122	0.461716	0.967	0.955	1.2257477137144e-117	VSMC_3	Psap
H2-DMb1	2.71203122390128e-121	0.443666	0.25	0.082	5.06824395122671e-117	VSMC_3	H2-DMb1
Colec12	3.2700903051872e-119	0.640243	0.704	0.542	6.11114476233385e-115	VSMC_3	Colec12
Kcnj15	3.30995294610607e-118	0.526454	0.341	0.142	6.18564006568303e-114	VSMC_3	Kcnj15
Tmtc2	1.37636415759451e-115	0.482661	0.286	0.109	2.57214933771262e-111	VSMC_3	Tmtc2
Il11ra11	7.22274746179662e-115	0.5676	0.925	0.853	1.34978704566055e-110	VSMC_3	Il11ra1
Lysmd2	4.6370184829267e-113	0.550352	0.443	0.238	8.66566014089341e-109	VSMC_3	Lysmd2
Cpxm1	2.2298049287506e-111	0.33833	0.116	0.019	4.16705945084913e-107	VSMC_3	Cpxm1
Cacna2d3	5.50871588341064e-111	0.260126	0.121	0.021	1.02946882429178e-106	VSMC_3	Cacna2d3
Scara5	2.9120852531234e-109	0.384059	0.108	0.017	5.44210492103701e-105	VSMC_3	Scara5
Tmem204	3.53715344768193e-108	0.293134	0.118	0.02	6.61023236302798e-104	VSMC_3	Tmem204
Armh4	3.65912029882368e-108	0.282392	0.142	0.03	6.83816401444169e-104	VSMC_3	Armh4
Gm17167	5.12046959513687e-108	0.383838	0.166	0.041	9.56913357939178e-104	VSMC_3	Gm17167
F2r	3.07406026502205e-107	0.724535	0.476	0.283	5.7448038232732e-103	VSMC_3	F2r
Ncam11	1.64526865033482e-103	0.664135	0.828	0.723	3.07467805374571e-99	VSMC_3	Ncam1
Tsc22d1	5.8101103170531e-102	0.677958	0.887	0.825	1.08579341605088e-97	VSMC_3	Tsc22d1
Gas7	2.03982240940841e-101	0.519876	0.27	0.105	3.81202011870244e-97	VSMC_3	Gas7
Foxd2os	4.14939918081776e-101	0.295142	0.113	0.02	7.75439718911222e-97	VSMC_3	Foxd2os
Map1lc3a1	7.35705637252191e-100	0.502616	0.938	0.9	1.3748866948969e-95	VSMC_3	Map1lc3a
Qpct	2.28113513599037e-98	0.484269	0.37	0.182	4.2629853421388e-94	VSMC_3	Qpct
Cacna1d	2.29480837147936e-98	0.335857	0.177	0.051	4.28853788462062e-94	VSMC_3	Cacna1d
Mgst11	1.52726693120413e-97	0.589625	0.642	0.444	2.85415644103429e-93	VSMC_3	Mgst1
Add3	5.89494500598768e-97	0.385937	0.204	0.065	1.10164732271898e-92	VSMC_3	Add3
Egln3	2.54722330665855e-96	0.389551	0.185	0.056	4.7602509154835e-92	VSMC_3	Egln3
Dipk1b	6.34827417843461e-92	0.361938	0.225	0.081	1.18636547846586e-87	VSMC_3	Dipk1b
Pde4d	7.8303288781109e-92	0.410569	0.17	0.049	1.46333186074137e-87	VSMC_3	Pde4d
Prrx1	4.75686912272061e-90	0.631297	0.523	0.358	8.88963701654027e-86	VSMC_3	Prrx1
Errfi1	8.81898167842481e-90	0.733301	0.42	0.241	1.64809129606403e-85	VSMC_3	Errfi1
Adcy7	4.27909275772681e-89	0.55436	0.422	0.244	7.99676854563987e-85	VSMC_3	Adcy7
Inhba	9.17183773452142e-89	0.68095	0.61	0.464	1.71403303582736e-84	VSMC_3	Inhba
Mpzl1	1.92309050125701e-88	0.535488	0.315	0.151	3.5938715287491e-84	VSMC_3	Mpzl1
Ppic1	5.49778853450835e-87	0.478538	0.747	0.606	1.02742672132892e-82	VSMC_3	Ppic
Paqr6	7.26552684358239e-86	0.48203	0.33	0.159	1.35778165652868e-81	VSMC_3	Paqr6
Cxcl121	8.72232088896131e-85	0.697586	0.664	0.479	1.63002732772909e-80	VSMC_3	Cxcl12
Tspan11	1.58655518918298e-84	0.364894	0.126	0.03	2.96495433754515e-80	VSMC_3	Tspan11
Pdia3	2.83706633735105e-84	0.519252	0.888	0.843	5.30190957124164e-80	VSMC_3	Pdia3
Rhoc	3.92683063142921e-83	0.423199	0.936	0.918	7.3384610840149e-79	VSMC_3	Rhoc
Mpped2	3.58584717210438e-82	0.377441	0.231	0.091	6.70123119522866e-78	VSMC_3	Mpped2
St3gal4	9.27212705718322e-82	0.501932	0.347	0.182	1.7327751044464e-77	VSMC_3	St3gal4
Pde5a	9.87361623728742e-82	0.576215	0.515	0.347	1.84518140242427e-77	VSMC_3	Pde5a
Tspan3	1.83521920251143e-81	0.424192	0.846	0.783	3.42965764565335e-77	VSMC_3	Tspan3
Ednra	2.61641968586341e-80	0.266176	0.148	0.042	4.88956510894153e-76	VSMC_3	Ednra
Ptma	6.17484744971165e-80	0.318015	0.997	0.993	1.15395549140211e-75	VSMC_3	Ptma
Hsp90b1	1.21950457932428e-79	0.485827	0.885	0.85	2.27901015784122e-75	VSMC_3	Hsp90b1
Laptm4a	7.86866693572216e-75	0.37253	0.976	0.968	1.47049647694776e-70	VSMC_3	Laptm4a
Fabp3	1.04167261698091e-74	0.753004	0.461	0.314	1.94667778661393e-70	VSMC_3	Fabp3
Shisa4	1.650721446042e-74	0.532874	0.709	0.605	3.08486823836329e-70	VSMC_3	Shisa4
Pecam1	1.46930790553459e-73	0.880215	0.38	0.221	2.74584261386304e-69	VSMC_3	Pecam1
Scarf21	5.38219092522695e-73	0.544523	0.534	0.376	1.00582384010641e-68	VSMC_3	Scarf2
Cpe1	1.66261747460708e-71	0.409851	0.987	0.967	3.10709953654571e-67	VSMC_3	Cpe
Selenop	1.92336969433887e-71	0.504676	0.847	0.774	3.59439328478048e-67	VSMC_3	Selenop
Psmb8	3.37399626225766e-71	0.38096	0.228	0.095	6.30532421490711e-67	VSMC_3	Psmb8
Ramp21	1.10473625527999e-70	0.391021	0.185	0.067	2.06453111386725e-66	VSMC_3	Ramp2
Itm2c	2.04557946483363e-70	0.415326	0.846	0.799	3.82277890388109e-66	VSMC_3	Itm2c
Ubb	3.57278189393385e-70	0.270774	0.997	0.996	6.67681480338358e-66	VSMC_3	Ubb
Cd3021	7.18023350730551e-70	0.564599	0.676	0.563	1.34184203784525e-65	VSMC_3	Cd302
Atp1b3	9.76307241570073e-70	0.500186	0.726	0.651	1.82452297304615e-65	VSMC_3	Atp1b3
Dbi	1.5014364828344e-68	0.42639	0.937	0.931	2.80588449912092e-64	VSMC_3	Dbi
Prdm6	7.98892085724926e-67	0.444944	0.442	0.287	1.49296952980274e-62	VSMC_3	Prdm6
Itgb8	9.90287880521388e-67	0.338195	0.224	0.097	1.85064999111837e-62	VSMC_3	Itgb8
App	3.08228540401488e-66	0.516663	0.864	0.818	5.76017496302301e-62	VSMC_3	App
Steap3	5.51217055546221e-66	0.43187	0.319	0.173	1.03011443340478e-61	VSMC_3	Steap3
Eid1	9.00155901905522e-66	0.472911	0.688	0.593	1.68221134948104e-61	VSMC_3	Eid1
Rgs10	1.09141880329726e-65	0.366792	0.283	0.142	2.03964345960193e-61	VSMC_3	Rgs10
Jund	1.33878208433321e-64	0.383328	0.965	0.955	2.5019159592019e-60	VSMC_3	Jund
Hmgb1	3.1857493898645e-64	0.346981	0.953	0.935	5.95352845977879e-60	VSMC_3	Hmgb1
Ltbp4	5.66298269137366e-63	0.447618	0.812	0.72	1.05829820536391e-58	VSMC_3	Ltbp4
H3f3b	8.84345217781184e-63	0.271676	0.99	0.983	1.65266434298948e-58	VSMC_3	H3f3b
Tceal3	1.00399746456562e-62	0.438315	0.36	0.213	1.87627046178023e-58	VSMC_3	Tceal3
Col4a6	2.42318251300576e-62	0.459279	0.447	0.301	4.52844348030517e-58	VSMC_3	Col4a6
Msx1	1.15521989441011e-61	0.348375	0.238	0.11	2.15887493867362e-57	VSMC_3	Msx1
H2-D11	1.62575016308068e-61	0.405288	0.865	0.82	3.03820190476517e-57	VSMC_3	H2-D1
1500009L16Rik	1.0176528581612e-60	0.430687	0.439	0.292	1.90178966133165e-56	VSMC_3	1500009L16Rik
Bgn1	1.97218723167074e-60	0.257515	0.999	0.998	3.68562349854627e-56	VSMC_3	Bgn
Serpinh11	8.32611064400242e-59	0.337603	0.966	0.957	1.55598355715117e-54	VSMC_3	Serpinh1
Smpdl3a	2.36537362605527e-58	0.419524	0.609	0.49	4.42041023237209e-54	VSMC_3	Smpdl3a
Selenom	4.2639897501261e-57	0.325951	0.954	0.941	7.96854404503565e-53	VSMC_3	Selenom
Ctsl1	1.27791542722165e-55	0.359997	0.875	0.83	2.38816835039182e-51	VSMC_3	Ctsl
Mtch1	2.58810476056498e-55	0.493605	0.785	0.742	4.83665017654384e-51	VSMC_3	Mtch1
Tmem132a	6.83524350475003e-55	0.36894	0.248	0.126	1.27737030616769e-50	VSMC_3	Tmem132a
Ckb1	1.45296745723572e-54	0.569102	0.745	0.65	2.71530558408212e-50	VSMC_3	Ckb
Cracr2b	2.00640173848009e-54	0.389437	0.259	0.135	3.74956356887159e-50	VSMC_3	Cracr2b
Lgr61	3.37153644651583e-54	0.491829	0.513	0.381	6.30072731124878e-50	VSMC_3	Lgr6
H2-K11	4.96161015999452e-54	0.389169	0.63	0.515	9.27225706699776e-50	VSMC_3	H2-K1
Ninj11	1.62024881722219e-53	0.408054	0.748	0.671	3.02792098962483e-49	VSMC_3	Ninj1
Ackr31	1.84585330809697e-52	0.438531	0.278	0.149	3.44953066217162e-48	VSMC_3	Ackr3
Slc38a2	1.09387361069243e-51	0.429645	0.781	0.738	2.04423100366202e-47	VSMC_3	Slc38a2
Gstt1	1.82930108106303e-51	0.440866	0.535	0.41	3.41859786029059e-47	VSMC_3	Gstt1
Tcf41	5.47350968164942e-51	0.459707	0.565	0.441	1.02288948930664e-46	VSMC_3	Tcf4
Kctd1	1.206020607437e-50	0.276087	0.131	0.047	2.25381131117827e-46	VSMC_3	Kctd1
Sdcbp	1.61211516554999e-50	0.399635	0.758	0.716	3.01272082137983e-46	VSMC_3	Sdcbp
Mfap41	2.51803239519312e-50	0.734712	0.76	0.652	4.70569894013691e-46	VSMC_3	Mfap4
Myl12a1	6.53458462013145e-50	0.283582	0.97	0.965	1.22118317381017e-45	VSMC_3	Myl12a
Plpp31	1.02474591107359e-49	0.489091	0.617	0.523	1.91504515861433e-45	VSMC_3	Plpp3
Loxl1	3.16874484057221e-49	0.388936	0.798	0.736	5.92175035806135e-45	VSMC_3	Loxl1
Sobp	4.30853352454391e-49	0.269991	0.201	0.094	8.05178745066766e-45	VSMC_3	Sobp
Entpd2	7.68219023485396e-49	0.385076	0.203	0.096	1.43564771108951e-44	VSMC_3	Entpd2
Tmem59	1.60003256186348e-48	0.335647	0.889	0.868	2.99014085161048e-44	VSMC_3	Tmem59
Hexa1	2.34270817195913e-48	0.380895	0.739	0.661	4.37805303175722e-44	VSMC_3	Hexa
Igf1	5.00051070103701e-48	0.837296	0.165	0.071	9.34495439809796e-44	VSMC_3	Igf1
Phlda11	1.48653237387084e-46	0.5057	0.429	0.301	2.77803170028982e-42	VSMC_3	Phlda1
Sema3d	1.65101312783836e-46	0.354107	0.301	0.178	3.08541333330432e-42	VSMC_3	Sema3d
Gem	1.11703975236394e-45	0.464883	0.468	0.343	2.08752388921772e-41	VSMC_3	Gem
Kitl	2.26899055915005e-45	0.284309	0.159	0.068	4.24028955693961e-41	VSMC_3	Kitl
Igsf3	2.84378993876691e-45	0.361995	0.27	0.157	5.31447463756761e-41	VSMC_3	Igsf3
Dtd1	8.82295345656628e-45	0.388956	0.33	0.213	1.64883354196311e-40	VSMC_3	Dtd1
Cpq	1.9332504020674e-43	0.371246	0.777	0.742	3.61285835138355e-39	VSMC_3	Cpq
Cyb5a	2.3768794377039e-43	0.32291	0.824	0.81	4.44191229318104e-39	VSMC_3	Cyb5a
Rnf7	2.58959181092502e-43	0.333563	0.77	0.744	4.83942917625668e-39	VSMC_3	Rnf7
Atg3	1.08880553359891e-42	0.41643	0.574	0.492	2.03475978118965e-38	VSMC_3	Atg3
Klf91	2.72177132628755e-42	0.335389	0.823	0.778	5.08644625456617e-38	VSMC_3	Klf9
Pid1	2.79894409816914e-42	0.322338	0.235	0.128	5.2306667306585e-38	VSMC_3	Pid1
Bmyc	2.85766006329772e-42	0.564483	0.561	0.486	5.34039512629078e-38	VSMC_3	Bmyc
Hlf	7.63011696628409e-42	0.293861	0.216	0.113	1.42591625865917e-37	VSMC_3	Hlf
Abcc9	1.20005375779844e-41	0.490827	0.57	0.47	2.24266046257372e-37	VSMC_3	Abcc9
Orai1	1.29454971772638e-41	0.294427	0.268	0.158	2.41925451248706e-37	VSMC_3	Orai1
Tnfsf12	1.35032096598363e-41	0.381026	0.615	0.529	2.5234798212302e-37	VSMC_3	Tnfsf12
Myl12b	1.6486837735408e-41	0.424665	0.64	0.574	3.08106023599304e-37	VSMC_3	Myl12b
Tcn21	5.00864023772411e-41	0.346638	0.356	0.236	9.36014687625881e-37	VSMC_3	Tcn2
Calr	6.66969103532963e-41	0.307101	0.908	0.904	1.2464318606824e-36	VSMC_3	Calr
Crem	7.47458850184327e-41	0.330701	0.303	0.19	1.39685109922447e-36	VSMC_3	Crem
Dusp14	7.87464304698741e-41	0.333308	0.255	0.148	1.47161329262101e-36	VSMC_3	Dusp14
Tapbp	7.99577158604764e-41	0.385702	0.552	0.46	1.49424979400058e-36	VSMC_3	Tapbp
Dipk2a	9.09647431004419e-41	0.320165	0.218	0.117	1.69994911906106e-36	VSMC_3	Dipk2a
Slc43a3	1.27133916028059e-40	0.357726	0.247	0.14	2.37587862273236e-36	VSMC_3	Slc43a3
Pdgfra1	2.02982027281647e-40	0.341642	0.225	0.121	3.79332812583942e-36	VSMC_3	Pdgfra
Fgfr11	6.15864024538391e-40	0.359398	0.645	0.589	1.15092668905734e-35	VSMC_3	Fgfr1
Sumo2	1.38049953640712e-39	0.250947	0.94	0.938	2.57987753363762e-35	VSMC_3	Sumo2
Gnb2	2.33319298307293e-39	0.278901	0.892	0.887	4.36027104676669e-35	VSMC_3	Gnb2
Fcgrt	4.21839961722089e-39	0.381406	0.649	0.591	7.8833452046624e-35	VSMC_3	Fcgrt
Col4a5	4.24110396547021e-39	0.403123	0.519	0.422	7.92577509067072e-35	VSMC_3	Col4a5
H2afv	1.20855471609716e-38	0.312116	0.781	0.764	2.25854705344238e-34	VSMC_3	H2afv
Micos10	2.10760054690748e-38	0.257971	0.92	0.92	3.9386839020607e-34	VSMC_3	Micos10
Gaa	2.10830864999915e-38	0.359426	0.43	0.324	3.94000720511841e-34	VSMC_3	Gaa
Metrnl1	3.10115061874734e-38	0.329846	0.363	0.242	5.79543027631502e-34	VSMC_3	Metrnl
Nrep	4.43648274545955e-38	0.349599	0.216	0.12	8.29089895471482e-34	VSMC_3	Nrep
Tmem109	5.23084394000181e-38	0.384042	0.61	0.55	9.77540115507539e-34	VSMC_3	Tmem109
Gas11	1.79529430123225e-37	0.261651	0.423	0.298	3.35504599014284e-33	VSMC_3	Gas1
Kcne4	3.06370286583851e-37	0.300946	0.227	0.127	5.72544791567901e-33	VSMC_3	Kcne4
Btg3	3.28227462439773e-37	0.401857	0.552	0.475	6.13391481807447e-33	VSMC_3	Btg3
Ldhb1	3.52365871172302e-37	0.387031	0.67	0.608	6.58501340046797e-33	VSMC_3	Ldhb
Ssr2	3.96219294725423e-37	0.332216	0.716	0.668	7.4045461798287e-33	VSMC_3	Ssr2
Cnpy21	4.55289631120945e-37	0.303224	0.781	0.755	8.50845262638821e-33	VSMC_3	Cnpy2
Ddit4	4.95908034749556e-37	0.32856	0.213	0.116	9.2675293533997e-33	VSMC_3	Ddit4
Scpep1	1.37510629153294e-36	0.38188	0.561	0.489	2.56979863761676e-32	VSMC_3	Scpep1
Npdc11	2.2528224573374e-36	0.293724	0.837	0.829	4.21007460827214e-32	VSMC_3	Npdc1
C4b1	2.53225854235277e-36	0.714458	0.329	0.216	4.73228476394886e-32	VSMC_3	C4b
Ablim1	2.87448123413109e-36	0.322767	0.283	0.178	5.37183053034419e-32	VSMC_3	Ablim1
Calcrl	2.93669870950223e-36	0.293838	0.253	0.149	5.48810254831776e-32	VSMC_3	Calcrl
Gpx1	4.01024643836346e-36	0.27707	0.974	0.977	7.49434854401364e-32	VSMC_3	Gpx1
Ddost	4.38019149992203e-36	0.325912	0.77	0.749	8.18570187505429e-32	VSMC_3	Ddost
Polr1d	5.68686603361261e-36	0.304298	0.76	0.747	1.06276152436153e-31	VSMC_3	Polr1d
Boc	6.75958596461785e-36	0.29934	0.246	0.145	1.26323142506778e-31	VSMC_3	Boc
Tcap1	1.36793012331566e-35	0.672266	0.685	0.574	2.55638781445231e-31	VSMC_3	Tcap
Sgk1	2.64919314704589e-35	0.427035	0.483	0.383	4.95081215319935e-31	VSMC_3	Sgk1
Bambi	4.905506570742e-35	0.395419	0.456	0.354	9.16741067940264e-31	VSMC_3	Bambi
Sptssa	5.10827445252491e-35	0.317639	0.706	0.667	9.54634329687855e-31	VSMC_3	Sptssa
Mmp21	8.99388557870148e-35	0.360732	0.473	0.335	1.68077733694773e-30	VSMC_3	Mmp2
Gstm7	1.10740420621512e-34	0.272624	0.231	0.133	2.06951698057483e-30	VSMC_3	Gstm7
Ccdc801	1.13797878544713e-34	0.386809	0.711	0.668	2.12665475424359e-30	VSMC_3	Ccdc80
Igfbp41	1.16635339894367e-34	0.824542	0.481	0.379	2.17968123194594e-30	VSMC_3	Igfbp4
Ltbp31	1.38582907092868e-34	0.349445	0.678	0.638	2.58983736775153e-30	VSMC_3	Ltbp3
Fibin	2.75228222664249e-34	0.438527	0.528	0.416	5.14346502514948e-30	VSMC_3	Fibin
Nrp1	3.99890841639837e-34	0.303949	0.269	0.168	7.47316004856527e-30	VSMC_3	Nrp1
Id4	4.70321632772551e-34	0.487764	0.419	0.315	8.78937067325344e-30	VSMC_3	Id4
Ano1	5.63195372159974e-34	0.326755	0.387	0.279	1.05249951149256e-29	VSMC_3	Ano1
Ctsz1	1.56961382292088e-33	0.302919	0.731	0.698	2.93329431227455e-29	VSMC_3	Ctsz
Serping11	3.18637454899093e-33	0.717564	0.583	0.537	5.95469675715425e-29	VSMC_3	Serping1
Fxyd11	9.8723648515721e-33	0.2514	0.973	0.953	1.84494754346179e-28	VSMC_3	Fxyd1
Bik	3.35193816186836e-32	0.364181	0.325	0.226	6.2641020368996e-28	VSMC_3	Bik
Sec62	3.76145304151527e-32	0.290164	0.861	0.86	7.02940344398374e-28	VSMC_3	Sec62
Rheb	4.26570182904085e-32	0.257909	0.848	0.838	7.97174357811153e-28	VSMC_3	Rheb
Bdnf	4.37530168164167e-32	0.379149	0.348	0.247	8.17656378265194e-28	VSMC_3	Bdnf
Cyba	1.03845219989109e-31	0.270628	0.829	0.817	1.94065947115647e-27	VSMC_3	Cyba
Hilpda	1.40933017047991e-31	0.407207	0.222	0.133	2.63375622259286e-27	VSMC_3	Hilpda
P3h31	4.07786888189152e-31	0.304285	0.638	0.572	7.62072136647887e-27	VSMC_3	P3h3
Phpt1	8.24504617988643e-31	0.339199	0.649	0.608	1.54083423009718e-26	VSMC_3	Phpt1
C1qtnf7	3.06765738423939e-30	0.394562	0.239	0.147	5.73283811966657e-26	VSMC_3	C1qtnf7
Ace1	3.70712496378e-30	0.619429	0.483	0.405	6.92787513231206e-26	VSMC_3	Ace
Ece1	4.93356433182987e-30	0.280256	0.256	0.164	9.21984502332366e-26	VSMC_3	Ece1
Sox91	1.45205189959229e-29	0.252698	0.316	0.206	2.71359458995808e-25	VSMC_3	Sox9
Fuca11	1.72647539397511e-29	0.344287	0.611	0.556	3.22643721626069e-25	VSMC_3	Fuca1
Erg	1.74184770763976e-29	0.313364	0.342	0.246	3.25516499603719e-25	VSMC_3	Erg
Lgmn1	3.19934349410292e-29	0.306816	0.675	0.637	5.97893312177954e-25	VSMC_3	Lgmn
Ift46	4.80597545637108e-29	0.323502	0.357	0.268	8.98140693286626e-25	VSMC_3	Ift46
Rsrp1	7.47128254914905e-29	0.314875	0.71	0.677	1.39623328278497e-24	VSMC_3	Rsrp1
Atp1a21	8.11976268307104e-29	0.29188	0.583	0.484	1.51742125021232e-24	VSMC_3	Atp1a2
Lratd1	8.36648498062143e-29	0.277935	0.168	0.089	1.56352871317853e-24	VSMC_3	Lratd1
Pbx1	1.02835072862882e-28	0.354723	0.566	0.504	1.92178184166154e-24	VSMC_3	Pbx1
Plaur	1.78162809935694e-28	0.286052	0.25	0.161	3.32950659207825e-24	VSMC_3	Plaur
Rab34	4.22210848951866e-28	0.323233	0.6	0.558	7.89027634521247e-24	VSMC_3	Rab34
Ginm1	8.84603272982644e-28	0.308004	0.606	0.553	1.65314659654996e-23	VSMC_3	Ginm1
1810037I17Rik	1.34847557824371e-27	0.265013	0.845	0.847	2.52003116062184e-23	VSMC_3	1810037I17Rik
Gstm5	1.7426263878883e-27	0.324762	0.533	0.465	3.25662019368566e-23	VSMC_3	Gstm5
Mt11	3.57941982683055e-27	0.790155	0.962	0.96	6.68921977238094e-23	VSMC_3	Mt1
Lrpap1	1.68252115977977e-26	0.307468	0.652	0.613	3.14429554339643e-22	VSMC_3	Lrpap1
Sptbn1	1.84093474961498e-26	0.34665	0.629	0.593	3.44033886008047e-22	VSMC_3	Sptbn1
Id21	2.26129712272e-26	0.421695	0.762	0.691	4.22591206293914e-22	VSMC_3	Id2
Usp53	2.41476561864444e-26	0.268821	0.206	0.126	4.51271398812274e-22	VSMC_3	Usp53
Eva1b	2.98180629790495e-26	0.298484	0.814	0.809	5.57239960952476e-22	VSMC_3	Eva1b
Nqo1	5.6123929738932e-26	0.263228	0.225	0.142	1.04884399896116e-21	VSMC_3	Nqo1
Anapc16	8.07523094308845e-26	0.312899	0.432	0.359	1.50909915864437e-21	VSMC_3	Anapc16
Adk	1.05445683882705e-25	0.352271	0.562	0.514	1.97056894039998e-21	VSMC_3	Adk
Fgfrl1	1.6795191786886e-25	0.259784	0.288	0.198	3.13868544113326e-21	VSMC_3	Fgfrl1
Lmo41	2.03336806569873e-25	0.452798	0.699	0.671	3.79995824117779e-21	VSMC_3	Lmo4
Lrp6	5.56217129654351e-25	0.28917	0.305	0.219	1.03945857189805e-20	VSMC_3	Lrp6
Insig2	2.21318551861392e-24	0.319036	0.453	0.384	4.13600109718569e-20	VSMC_3	Insig2
Imp3	3.13354630576908e-24	0.301684	0.605	0.571	5.85597133622125e-20	VSMC_3	Imp3
Slco3a1	3.94946402808576e-24	0.309112	0.363	0.282	7.38075837568666e-20	VSMC_3	Slco3a1
Rnf130	8.17933268718291e-24	0.321947	0.442	0.373	1.52855369258074e-19	VSMC_3	Rnf130
Rap1b	1.4726862014274e-23	0.292049	0.588	0.542	2.75215597322753e-19	VSMC_3	Rap1b
Clmp	9.34261498920263e-23	0.297386	0.358	0.278	1.74594788918219e-18	VSMC_3	Clmp
Acvrl1	9.73888033798212e-23	0.256876	0.279	0.199	1.8200019575621e-18	VSMC_3	Acvrl1
Tmed4	1.47684933384244e-22	0.268584	0.488	0.423	2.75993603508476e-18	VSMC_3	Tmed4
Fgl21	1.90738561673722e-21	0.338542	0.683	0.63	3.56452224055851e-17	VSMC_3	Fgl2
Lamp21	2.19068801485926e-21	0.261677	0.661	0.616	4.09395776216899e-17	VSMC_3	Lamp2
Ypel3	3.75925318463101e-21	0.262389	0.741	0.727	7.02529235143843e-17	VSMC_3	Ypel3
Efemp2	3.88991787447466e-21	0.250162	0.697	0.691	7.26947852381825e-17	VSMC_3	Efemp2
Lrrk1	4.69900491181255e-21	0.257672	0.197	0.127	8.7815003791953e-17	VSMC_3	Lrrk1
Anp32a	5.52199163245753e-21	0.264592	0.63	0.601	1.03194979627366e-16	VSMC_3	Anp32a
Cavin2	6.74232940134968e-21	0.267057	0.274	0.196	1.26000651852423e-16	VSMC_3	Cavin2
Cygb1	1.05612524344976e-20	0.426791	0.114	0.059	1.9736868549589e-16	VSMC_3	Cygb
Gm2a	2.82937177077184e-20	0.297344	0.451	0.397	5.28752996521842e-16	VSMC_3	Gm2a
Isg15	3.11510276294451e-20	0.298136	0.152	0.088	5.8215040433907e-16	VSMC_3	Isg15
Ecm21	3.47287543139983e-20	0.281429	0.577	0.519	6.49010960619999e-16	VSMC_3	Ecm2
Sumo3	4.89678430402194e-20	0.272302	0.586	0.549	9.1511105073562e-16	VSMC_3	Sumo3
Hexb	5.46355420058347e-20	0.299405	0.506	0.461	1.02102900900504e-15	VSMC_3	Hexb
Atxn7l3b	1.20614855576112e-19	0.281218	0.515	0.466	2.25405042100638e-15	VSMC_3	Atxn7l3b
Cirbp1	2.59750574260093e-19	0.281111	0.671	0.643	4.85421873177261e-15	VSMC_3	Cirbp
Gask1b	3.90074606957095e-19	0.28946	0.573	0.523	7.2897142548142e-15	VSMC_3	Gask1b
Tnfrsf1a1	5.5837478888029e-19	0.290626	0.542	0.513	1.04349080545949e-14	VSMC_3	Tnfrsf1a
Slc3a2	6.34008664816786e-19	0.306802	0.386	0.321	1.18483539280961e-14	VSMC_3	Slc3a2
Efna5	7.61873322163762e-19	0.302481	0.379	0.311	1.42378886445964e-14	VSMC_3	Efna5
Chpt11	8.98297069120829e-19	0.281088	0.568	0.527	1.67873756277301e-14	VSMC_3	Chpt1
Camk2n1	9.92850522122171e-19	0.28753	0.595	0.554	1.85543905574191e-14	VSMC_3	Camk2n1
Chd31	1.4799083771163e-18	0.286289	0.542	0.486	2.76565277515494e-14	VSMC_3	Chd3
Cebpd1	2.09998345415537e-18	0.395218	0.524	0.467	3.92444907912555e-14	VSMC_3	Cebpd
Sost1	2.70632852396448e-18	0.441891	0.656	0.57	5.05758674558482e-14	VSMC_3	Sost
Enpp21	4.14665280080143e-18	0.372276	0.27	0.197	7.74926475413771e-14	VSMC_3	Enpp2
Pdha1	4.21228293499197e-18	0.265139	0.45	0.388	7.871914348913e-14	VSMC_3	Pdha1
Igsf8	6.45311802041637e-18	0.263128	0.416	0.354	1.20595869565541e-13	VSMC_3	Igsf8
Ugp2	1.30352629641525e-17	0.283752	0.464	0.413	2.43602994274082e-13	VSMC_3	Ugp2
Kazald11	1.4077529408652e-17	0.2879	0.459	0.401	2.63080869588889e-13	VSMC_3	Kazald1
Gng10	1.94753069106312e-17	0.255431	0.663	0.645	3.63954535545876e-13	VSMC_3	Gng10
Ctsf	2.01735688799894e-17	0.279911	0.353	0.292	3.77003655229242e-13	VSMC_3	Ctsf
Dnajc3	3.16876730133506e-17	0.278571	0.6	0.575	5.92179233273496e-13	VSMC_3	Dnajc3
Sh3pxd2a	6.44299151367682e-17	0.289196	0.46	0.414	1.20406625407592e-12	VSMC_3	Sh3pxd2a
Fdx1	8.77396476844057e-17	0.27478	0.479	0.439	1.63967853592617e-12	VSMC_3	Fdx1
Ddr2	9.38032761901359e-17	0.271578	0.434	0.38	1.75299562544126e-12	VSMC_3	Ddr2
Man1a2	1.54219668704965e-16	0.289103	0.446	0.401	2.88205716875838e-12	VSMC_3	Man1a2
Atp6ap2	2.28650195918141e-16	0.269145	0.488	0.446	4.27301486131822e-12	VSMC_3	Atp6ap2
Mapk3	4.49303633852488e-16	0.26374	0.565	0.538	8.39658630943529e-12	VSMC_3	Mapk3
Pdia4	3.3890674745952e-15	0.296482	0.472	0.433	6.33348929652351e-11	VSMC_3	Pdia4
Ntf31	1.65085629881411e-14	0.273451	0.371	0.31	3.08512025122381e-10	VSMC_3	Ntf3
Nfia	4.16179535646525e-14	0.286067	0.729	0.723	7.77756316216226e-10	VSMC_3	Nfia
Sox41	8.32008765971355e-14	0.289984	0.321	0.259	1.55485798184727e-09	VSMC_3	Sox4
Rhoq	8.99253404800888e-13	0.26388	0.444	0.405	1.6805247628919e-08	VSMC_3	Rhoq
Clec11a	2.78891649718512e-12	0.3411	0.162	0.113	5.21192714993956e-08	VSMC_3	Clec11a
Ifi27l2a1	4.05719724993244e-12	0.653847	0.135	0.088	7.58209022067375e-08	VSMC_3	Ifi27l2a
Ybx3	1.76117398014018e-11	0.283286	0.461	0.44	3.29128193408596e-07	VSMC_3	Ybx3
Rora	1.50371404897161e-10	0.260222	0.353	0.315	2.81014081471814e-06	VSMC_3	Rora
Clec3b1	2.32446476307625e-09	0.613918	0.152	0.111	4.3439597492369e-05	VSMC_3	Clec3b
Dpt1	6.7108074020681e-09	0.410519	0.144	0.106	0.000125412	VSMC_3	Dpt
H1f0	6.19421929835646e-08	0.261084	0.457	0.446	0.00115758	VSMC_3	H1f0
Jun	4.49605536693375e-07	0.266193	0.625	0.622	0.00840223	VSMC_3	Jun
Pcolce21	5.94396354664712e-06	0.416769	0.413	0.391	0.111081	VSMC_3	Pcolce2
Smoc21	2.29072063078786e-05	0.308513	0.164	0.132	0.42809	VSMC_3	Smoc2
Pcp4l11	0.000139404	0.322314	0.442	0.441	1	VSMC_3	Pcp4l1
Serpinf11	0.000162155	0.870745	0.171	0.145	1	VSMC_3	Serpinf1

## Sheet: Extended Data Fig. 1h
Serum sTREM2			Aortic sTREM2			Aortic cellular TREM2
MSD Readings (A.U.)			pg/µg protein			pq/µg protein
Chow	HFD		Chow	HFD		Chow	HFD
18312.5	96333		2.37	16.59		0.13	2.93
20615	84983		4.74	55.4		0.61	11.55
22108.5	128218		2.82	34.25		0.34	8.55
20043	84537.5		3	40.22		0.17	9.4
20820.5	89741		3.52	39.84		0.25	10.51
	85961.5			23.33			5.6
