# Supplementary material for: TREM2 protects from atherosclerosis by limiting necrotic core formation
Source: Nat Cardiovasc Res. 2024 Mar 12;3(3):269–82. doi: 10.1038/s44161-024-00429-9 (PMC7616136; doi:10.1038/s44161-024-00429-9)
Supplement: Supplementary file 10 — Statistical source data. [file 44161_2024_429_MOESM10_ESM.xlsx]

## Sheet: Extended Data Fig. 3a
% lesion en face aorta
Time point: 8 weeks High fat diet
BM:	BM:
Trem2+/+	Trem2-/-
9.13114	21.0878
10.4235	13.5102
14.6646	12.1432
9.64274	9.41766
11.0871	11.1773
11.3067	6.75847
9.12506	11.8978
	10.4456
	8.78844

## Sheet: Extended Data Fig. 3b
Innominate artery lesion % of lumen				% lesion en face aorta
Time point: 12 weeks High fat diet				Time point: 12 weeks High fat diet
BM:	BM:			BM:	BM:
Trem2+/+	Trem2-/-			Trem2+/+	Trem2-/-
3.16	8.79			5.95	12.69
1.93	6.44			5.67	10.07
7.52	14.15			4.54	10.74
3.23	11.01			9.52	7.77
4.2	7.14			7.2	13.94
14.97	11.07			4.87	7.88
9.52	0.27			5.78	13.92
8.22	4.96			14.16	9.46
8.38	9.47			3.62	6.51
5.09	2.33				9.63
4.62	3.6				5.07
12.88	13.06
2.24	6.37
	11.94
