# Supplementary material for: TREM2 protects from atherosclerosis by limiting necrotic core formation
Source: Nat Cardiovasc Res. 2024 Mar 12;3(3):269–82. doi: 10.1038/s44161-024-00429-9 (PMC7616136; doi:10.1038/s44161-024-00429-9)
Supplement: Supplementary file 11 — Statistical source data. [file 44161_2024_429_MOESM11_ESM.xlsx]

## Sheet: Extended Data Fig.4a
% lesion en face aorta 10 weeks HFD
ldlr-/- Trem2 +/+	ldlr-/- Trem2-/-	sex
18.9937	13.4644	Male
9.13555	11.6335	Male
10.8403	12.3434	Male
10.4697	14.2888	Male
11.3197	11.6116	Male
8.62712	16.6997	Male

## Sheet: Extended Data Fig.4b
Lesion area per section x10^4µm2 (10 weeks HFD)
ldlr-/- Trem2 +/+	ldlr-/- Trem2-/-	sex
35.2831	25.8824	Male
20.6956	25.3184	Male
23.4315	22.7969	Male
23.9491	11.8588	Male
29.452	10.057	Male
37.083	21.084	Male
5.19576	19.1295	Male
14.7018	12.9098	Male
17.137	22.2489	Male
18.734	16.4196	Male
21.4613	27.359	Male
47.3347	28.5409	Female
27.8269	27.2611	Female
47.582	14.6808	Female
40.4135	13.7775	Female
	34.7003	Female

## Sheet: Extended Data Fig.4c
Mac2+ area % of cellular plaque area (10 weeks HFD)
ldlr-/- Trem2 +/+	ldlr-/- Trem2-/-	sex
45.4077	39.1852	Male
36.0502	42.1825	Male
50.4015	26.9939	Male
45.6831	35.4163	Male
22.9864	39.4218	Male
42.0862	23.1249	Male
56.1541	28.1184	Male
41.9712	29.0442	Male
33.0701	22.6159	Male
50.2311	34.5668	Male
49.3746	32.145	Male
35.31	14.0946	Male
22.5184	35.376	Female
44.4089	34.2857	Female
27.8829	19.4435	Female
27.9828	26.3926	Female
33.3323	22.4967	Female
	24.6366	Female

## Sheet: Extended Data Fig.4d
Necrotic area % (10 weeks HFD)
ldlr-/- Trem2 +/+	ldlr-/- Trem2-/-	sex
11.1644	19.7877	Male
24.7663	24.0611	Male
18.0891	14.1764	Male
12.2283	15.8623	Male
13.0002	14.8424	Male
14.1795	19.102	Male
7.51651	12.835	Male
3.616	13.5629	Male
17.8341	14.8517	Male
10.2579	13.9397	Male
7.1878	13.2865	Male
25.4105	16.0623	Male
12.6352	19.3426	Female
17.5263	24.9905	Female
11.9909	30.6476	Female
29.6915	17.6295	Female
22.1833	26.9294	Female
	28.0816	Female

## Sheet: Extended Data Fig.4e
Lesion area per section x10^4µm2 (20 weeks HFD)
ldlr-/- Trem2 +/+	ldlr-/- Trem2-/-	sex
85.4873	51.0772	Male
62.0312	33.368	Male
70.4512	50.0236	Male
47.8288	73.1544	Male
48.1578	25.5994	Male
51.123	50.6452	Male
39.2134	33.9891	Male
58.5497	42.5852	Male
50.9118	43.3392	Male
65.2263	50.3942	Female
65.302	59.2141	Female
68.415	69.7117	Female
97.879	34.4703	Female
54.8466	82.7228	Female
101.637	68.6148	Female

## Sheet: Extended Data Fig.4f
Mac2+ area % of cellular plaque area (20 weeks HFD)
ldlr-/- Trem2 +/+	ldlr-/- Trem2-/-	sex
17.9256	29.6595	Male
25.9729	26.8451	Male
4.84544	7.88035	Male
20.8322	14.7349	Male
13.6546	16.9284	Male
12.8505	15.8439	Male
17.1732	9.51774	Male
18.0674	30.1692	Male
13.5212	22.5609	Male
	17.7753	Male
	19.6041	Male
18.6824	5.84162	Female
16.5594	32.3808	Female
26.4296	13.2094	Female
24.3353	14.2328	Female
13.6722	17.2596	Female
4.53894	19.955	Female
7.36338		Female

## Sheet: Extended Data Fig.4g
Necrotic area % (20 weeks HFD)
ldlr-/- Trem2 +/+	ldlr-/- Trem2-/-	sex
11.1909	8.79337	Male
20.9241	10.2904	Male
20.8001	27.2069	Male
13.2289	9.57489	Male
13.1189	16.4959	Male
14.8832	15.5864	Male
8.25923	16.0901	Male
10.8387	14.4177	Male
19.9088	7.54177	Male
	12.2483	Male
	23.9642	Male
19.0893	13.5218	Female
20.2607	17.2024	Female
13.4425	15.6431	Female
17.3444	15.5093	Female
16.8181	12.079	Female
12.0064	10.1818	Female
13.7671		Female
