# Supplementary material for: TREM2 protects from atherosclerosis by limiting necrotic core formation
Source: Nat Cardiovasc Res. 2024 Mar 12;3(3):269–82. doi: 10.1038/s44161-024-00429-9 (PMC7616136; doi:10.1038/s44161-024-00429-9)
Supplement: Supplementary file 12 — Statistical source data. [file 44161_2024_429_MOESM12_ESM.xlsx]

## Sheet: Extended Data Fig.5a
% lesion en face aorta (4D9 5mg/kg twice weekly)
Isotype	4D9	Mouse sex
7.35608	5.62906	Female
8.29378	6.12592	Female
5.43555	4.11883	Female
9.62732	5.45275	Female
7.02297	4.3653	Female
	10.4795	Female
8.0495	5.5919	Male
7.68171	2.84102	Male
7.73817	5.31562	Male
	6.15877	Male
	8.79324	Male

## Sheet: Extended Data Fig.5b
% lesion en face aorta (4D9 low dose)
Isotype	4D9
8	14
11	17
21	21
16	26
26	5
26	10
20	23
9	15
11.17	9.27
10.83	16.89
11.4	13.82
13.07	10.5
15.01	13.92
8.82	9
3.22	9.34
18.63	13.18
16.58	10.6
12.64
12.73

## Sheet: Extended Data Fig.5c
Lesion area per section x10^4µm2 (4D9 low dose)
Isotype	4D9
15.7807	10.9516
14.5214	12.8862
9.81289	12.399
21.5055	10.1296
13.91	4.79484
9.17082	28.1737
26.6435	17.5269
23.5913	15.1271
11.2678	21.0291
23.4008	21.7644
30.3008	13.683
4.58349	25.7913
16.4495	14.852
14.1934	16.3086
17.8605	14.7755
15.4222	8.68796
18.7285

## Sheet: Extended Data Fig.5d
Mac2+ area % of cellular plaque area (4D9 low dose)
Isotype	4D9
69.719	98.192
77.7282	86.3586
67.2645	77.9689
67.6306	92.7972
77.3961	84.8894
80.1494	83.6424
90.5833	81.6969
45.0553	50.9668
61.3959	50.5875
47.1785	64.3793
66.3115	70.0268
29.0479	42.6085
68.3489	66.7479
45.5736	28.8425
43.549	66.1543
84.0625	64.0354
66.0537
48.2164

## Sheet: Extended Data Fig.5e
Necrotic area % (4D9 low dose)
Isotype	4D9
18.3006	21.9336
11.4722	10.456
15.8992	11.643
7.92624	10.3648
17.2309	9.87454
13.8783	7.78479
18.9342	13.9012
14.8646	18.3114
22.0003	7.65559
21.0875	13.5973
9.00724	3.85423
20.3426	14.3143
24.6279	11.4167
12.0059	5.48614
3.91805	7.66401
7.4467	4.32373
13.0765	7.22474
6.97271
8.22631
