# Supplementary material for: TREM2 protects from atherosclerosis by limiting necrotic core formation
Source: Nat Cardiovasc Res. 2024 Mar 12;3(3):269–82. doi: 10.1038/s44161-024-00429-9 (PMC7616136; doi:10.1038/s44161-024-00429-9)
Supplement: Supplementary file 13 — Statistical source data. [file 44161_2024_429_MOESM13_ESM.xlsx]

## Sheet: Extended Data Fig. 7a
Values expressed relative to untreated (0µg/ml) control
Abca1						Abcg1						Cd36						Gpnmb						Lgals3						Trem2
OxLDL				nLDL		OxLDL				nLDL		OxLDL				nLDL		OxLDL				nLDL		OxLDL				nLDL		OxLDL				nLDL
0µg/ml	10µg/ml	20µg/ml	50µg/ml	50µg/ml		0µg/ml	10µg/ml	20µg/ml	50µg/ml	50µg/ml		0µg/ml	10µg/ml	20µg/ml	50µg/ml	50µg/ml		0µg/ml	10µg/ml	20µg/ml	50µg/ml	50µg/ml		0µg/ml	10µg/ml	20µg/ml	50µg/ml	50µg/ml		0µg/ml	10µg/ml	20µg/ml	50µg/ml	50µg/ml
0.703064	0.955444	1.34817	2.15518	1.18968		0.548695	1.12023	1.5551	1.91757	1.43617		0.83	1.63	1.3729	2.34	1.35		1.61	2.07	6.91933	2.52	1.47		1	1.56	6.77558	2	1.47		0.64	1.51	4.95879	2.51	1.01
1.34991	0.705508	0.894477	2.42652	1.82342		1.03128	0.926764	1.27169	2.34973	1.68683		1.98	1.43	4.65149	6.27	1.67		1.51	1.26	2.92388	3.84	1.83		1.96	1.14	2.31631	2.53	1.15		1.34	1.19	1.88005	2.29	1.18
0.947021	1.16254	2.41496	3.04866	1.59184		1.24391	1.07233	2.12676	2.43013	1.57526		0.61	2.04	0.22909	2.01	0.89		0.41	1.35	3.12499	0.87	0.13		0.51	1.07	2.88319	2.98	0.69		1.16	2.54	1.6481	1.52	1.25
1.21407	1.28723	1.47395	2.11898	1.35607		1.17612	1.30518	2.02579	2.26607	1.02692		0.315063	2.58057	0.268872	9.19203	0.00236378		0.87709	1.02227	2.79156	4.30973	3.61129		0.607418	1.7796	3.20016	5.31379	3.72865		0.68388	1.14433	1.58002	6.31293	3.82993
1.02689	1.17686		2.23721	1.161		0.515241	0.811649		1.80609	0.549126		2.54033	2.59428		3.81778	0.0564313		0.894205	3.42365	4.02781	8.59067	1.38922		0.837989	3.7442	5.06628	6.37223	1.49922		0.9422	1.69885	1.84298	5.4122	1.53842
0.930809	1.36087		2.36293	1.18332		0.888143	1.89487		3.17553	1.27236		0.144609	0.714296		1.30205	0.20143		1.18894	2.61004	2.76132	2.1092	1.20655		1.88875	2.44409	3.97779	2.75213	1.40502		1.6754	1.40051	3.54922	2.10353	1.23924
0.828222	0.97389		1.15038	0.890256		1.21137	1.94414		2.57544	1.15079		0.503478	0.2302		0.269686	0.143948		1.07241	2.07696	3.15415	1.75497	1.01455		1.04016	2.21881	4.16459	2.03006	1.14497		0.926317	1.35074	1.18871	1.71276	0.951304
	1.01529		1.20974	0.989881		1.38525	1.87475		3.12418	1.47168		1.17064	0.419554		1.60576	0.656693		0.741535	0.728255		1.43088	0.725205		1.68497	2.04095		5.16761			0.946948	1.59666		1.33122	0.91489
												1.20315	1.24682		1.63498	1.15884		1.04001	1.31877		1.48231	1.16056		0.35546	0.919163		4.35656			1.15331	0.841164		1.50329	0.711883
												1.12272	1.25482		1.25857	1.03311		1.11735	1.2421		1.69911	0.849598		1.66962	1.83475		4.84428			0.957379	0.890274		1.6253	0.67718
													1.19282		1.31159			1.10111	0.967533		1.87287	0.717774								0.942366	0.919403		1.37532	0.602475
																		1.5731	1.68551		5.89778									1.24012	1.30532		3.89332
																		0.2381	0.617146		2.72669									0.794264	1.1119		2.4566
																		2.66983	2.50041		4.27752									1.01525	1.07293		1.59538

## Sheet: Extended Data Fig. 7d
		Expressed as pHrodo-hi in % of CD11b+F4/80+ cells
	Apoptotic cells:macrophages ratio	0 to 1		1 to 1		2 to 1		4 to 1
	Macrophage genotype	Trem2+/+	Trem2-/-	Trem2+/+	Trem2-/-	Trem2+/+	Trem2-/-	Trem2+/+	Trem2-/-
		0	0.06	1.39	0.92	10.02	7.06	21.3	12.74
		0.02	0.29	2.24	0.31	11.77	4.78	11.58	7.95
		0	0.055	1.48	3.054	11.48	6.356	13.74	11.083
		0	0.029	5.663	3.723	11.689	7.103	21.351	13.458
		0.004	0.022	5.995	3.822	10.813	6.286	21.497	10.588
		0.015		6.002		11.288		18.582

## Sheet: Extended Data Figure 7f
Values expressed relative to non-efferocytic Trem2+/+ macrophages (control condition)
Abca1						Mertk
Trem2+/+ non-efferocytic	Trem2+/+ efferocytic	Trem2-/- non-efferocytic	Trem2-/- efferocytic			Trem2+/+ non-efferocytic	Trem2+/+ efferocytic	Trem2-/- non-efferocytic	Trem2-/- efferocytic
0.819	2.344	0.679	1.342			0.843	1.96	0.354	0.908
1.041	2.028	1.378	1.872			1.086	2.07	1.384	1.1
1.173	1.282	1.57	1.764			1.093	1.119	1.506	1.124
Abcg1						Il10
Trem2+/+ non-efferocytic	Trem2+/+ efferocytic	Trem2-/- non-efferocytic	Trem2-/- efferocytic			Trem2+/+ non-efferocytic	Trem2+/+ efferocytic	Trem2-/- non-efferocytic	Trem2-/- efferocytic
0.661	2.957	0.536	1.022			0.845	1.106	0.335	0.617
1.169	4.298	0.592	1.025			1.09	2.301	0.523	0.52
1.293	2.089	0.55	1.085			1.086	1.048	0.604	0.749
Fabp5						Msr1
Trem2+/+ non-efferocytic	Trem2+/+ efferocytic	Trem2-/- non-efferocytic	Trem2-/- efferocytic			Trem2+/+ non-efferocytic	Trem2+/+ efferocytic	Trem2-/- non-efferocytic	Trem2-/- efferocytic
1.26	2.959	0.291	0.668			0.616	1.462	0.355	0.524
0.741	2.595	0.929	0.754			1.327	2.236	0.601	0.865
1.071	1.348	0.578	0.706			1.223	1.266	0.356	0.527
Gpnmb						Cd36
Trem2+/+ non-efferocytic	Trem2+/+ efferocytic	Trem2-/- non-efferocytic	Trem2-/- efferocytic			Trem2+/+ non-efferocytic	Trem2+/+ efferocytic	Trem2-/- non-efferocytic	Trem2-/- efferocytic
0.661	1.191	0.289	0.4			0.78	1.757	0.346	0.864
1.196	1.796	0.434	0.432			1.062	2.131	0.627	0.788
1.266	0.902	0.769	0.451			1.207	1.485	0.574	0.749
