# Supplementary material for: TREM2 protects from atherosclerosis by limiting necrotic core formation
Source: Nat Cardiovasc Res. 2024 Mar 12;3(3):269–82. doi: 10.1038/s44161-024-00429-9 (PMC7616136; doi:10.1038/s44161-024-00429-9)
Supplement: Supplementary file 14 — Statistical source data. [file 44161_2024_429_MOESM14_ESM.xlsx]

## Sheet: Body weight
Body weight (grams)
BM Chimeras 8 weeks				BM Chimeras 12 weeks				BM Chimeras 16 weeks				BM Chimeras 20 weeks				Ldlr-/-Trem2-/- 10 weeks				Ldlr-/-Trem2-/- 20 weeks				4D9 low doses				4D9 high doses
Trem2+/+	Trem2-/-	sex		Trem2+/+	Trem2-/-	sex		Trem2+/+	Trem2-/-	sex		Trem2+/+	Trem2-/-	sex		Trem2+/+	Trem2-/-	sex		Trem2+/+	Trem2-/-	sex		Isotype	4D9	sex		Isotype	4D9	sex
24.9	27.7	Male		26.4718	28.4192	Male		24.81	28.99	Male		25	23.7	Male		41.8	32.3	Male		44.8	36.1	Male		31.8	34.1	Male		31.1	30.9	Male
26.8	25.9	Male		32.635	27.7344	Male		31.61	29.49	Male		21.8	26.9	Male		33.2	34.9	Male		39.1	35.3	Male		32.9	35.3	Male		34.7	27	Male
24.8	27.9	Male		36.7759	29.8958	Male		26.65	32.14	Male		24.9	24.8	Male		31.8	36.1	Male		49.8	32.6	Male		31.8	33.1	Male		31.2	30.7	Male
30	26.9	Male		27.5311	24.61	Male		33.93	31.14	Male		23.9	26.4	Male		35.8	33.8	Male		39.8	36.1	Male		33.9	34.7	Male		30.2	30.4	Male
26.7	24.1	Male		31.7897	29.5534	Male		31.19	30.9	Male		25.3	24.5	Male		32.07	30.4	Male		28.9	40.5	Male		29.2	34.4	Male		37	27.8	Male
25.5	27.8	Male		30.8481	26.8249	Male		30.9	28.18	Male		25.4	23.6	Male		37.14	36.3	Male		40.3	39.2	Male		31.4	32.5	Male		30.7	33.4	Male
23.3	26.7	Male		28.2373	29.7781	Male		28.89	26.12	Male		24.5	24.7	Male		25.5	27	Female		35.6	36.9	Male		35.1	33.9	Male		34.2	36.7	Male
	21.9	Male		30.2596	25.9047	Male						25		Male		25.8	26.7	Female		31.7	36.8	Male		31.4	33.2	Male		30.6	35.9	Male
	26.2	Male		26.6002	28.462	Male						22.7		Male		24.8	28.4	Female		40.6	41.2	Male		39.9	33.9	Male			35	Male
				28.141	31.6399	Male						25		Male		29.3	26.6	Female		42.4	36.9	Male		33.3	32.2	Male			37.1	Male
				27.3171	28.7937	Male						21.7		Male		24.6	21.6	Female		33.5	36.6	Male		34.7	37	Male		25.8	26	Female
				33.5338	26.4076	Male											24.5	Female			29	Male		39.9	31.4	Male		25.2	28	Female
				27.5204	31.5757	Male															38.2	Male		35.3	31.5	Male		22.9	24.5	Female
				30.0242	28.5904	Male														28.5	26.3	Female		32.5	30.3	Male		20.6	26.3	Female
					28.4941	Male														38.4	24.9	Female		33.6	29.5	Male		23.6	23.9	Female
																				32.5	25	Female		32.7	36.8	Male		20.3	26.7	Female
																				32.6	27.4	Female		31.4	32.9	Male			23.1	Female
																				36	25.2	Female		29		Male
																				32.2	24.9	Female		34.1		Male
																				26.8	25.8	Female
																				24	31.7	Female
																				29	26.1	Female
																				22.3	27.1	Female
																				26.3	28.1	Female
																				25.2		Female

## Sheet: Cholesterol
Blood cholesterol (mg/dL)
BM Chimeras 8 weeks				BM Chimeras 12 weeks				BM Chimeras 16 weeks						BM Chimeras 20 weeks				Ldlr-/-Trem2-/- 10 weeks				Ldlr-/-Trem2-/- 20 weeks				4D9 low dose				4D9 high dose
Trem2+/+	Trem2-/-	sex		Trem2+/+	Trem2-/-	sex		Trem2+/+	Trem2-/-	sex				Trem2+/+	Trem2-/-	sex		Trem2+/+	Trem2-/-	sex		Trem2+/+	Trem2-/-	sex		Isotype	4D9	sex		Isotype	4D9	sex
1159.43	1039.25	Male		462.5	850	Male		1262.5	1387.5	Male				1594.36	1859.11	Male		1602.98	1527.61	Male		1795.56	1687.68	Male		1280.61	1202.84	Male		2974.4	1582.04	Male
1161.73	1323.14	Male		962.5	562.5	Male		1625	1300	Male				1240.3	2020.65	Male		1438.86	2062.51	Male		1514.94	2407.32	Male		1404.53	1022.17	Male		2402.32	1563.35	Male
1524.24	1392.43	Male		1575	1262.5	Male		750	1600	Male				1504.78	2168.04	Male		1651.8	2005.23	Male		1038.18	2047.32	Male		1287.29	1113.49	Male		2138.77	1638.69	Male
1694.91	1111.91	Male		887.5	512.5	Male		1525	1475	Male				1628.68	1903.94	Male		1296.59	1587.79	Male		1912.02	1881.06	Male		1244.67	1077.35	Male		1873.75	889.55	Male
1301.18	963.209	Male		1287.5	1112.5	Male		1437.5	1537.5	Male				1813.74	1503.34	Male		1292.1	1561.45	Male		1714.74	1980.12	Male		1103.87	1214.04	Male		2429.28	976.211	Male
1220.06	1091.64	Male		1375	1050	Male		1437.5	1600	Male				1254.72	2061	Male		1452.89	2022.4	Male		811.44	811.98	Male		1265.29	1019.62	Male		2002.49	1784.61	Male
1296.11	1157.54	Male		1125	1250	Male		1325	1387.5	Male				1570.38	1798.3	Male		1552.93	2224.27	Male		788.04	1088.64	Male		1150.6	968.951	Male		1604.04	1748	Male
	998.377	Male		562.5	850	Male								1570.17	1496.18	Male		2198.93	2014	Male		1625.04	998.22	Male		1271.97	1076.76	Male		1144.42	2512.6	Male
	953.725	Male		1100	1237.5	Male								1424.32		Male		1902.53	2097.6	Male		492.3	1170.9	Male		1075.31	763.535	Male			2034.95	Male
				1300	1112.5	Male								1718.54		Male		2095.07	1307.2	Male			1368.18	Male		822.921	665.809	Male			2713.43	Male
				700	937.5	Male								1826.7		Male		1375.6	1385.73	Male			1551.66	Male		741.02	735.963	Male		2371.8	2152.55	Female
				1237.5	950	Male												2333.2	2257.2	Male		1115.04	1450.26	Female		777.076	834.178	Male		1008.46	1644.35	Female
				487.5	887.5	Male												1694.8	1854.4	Female		1485.84	2215.98	Female		820.963	678.371	Male		2204.14	1993.94	Female
				1337.5	500	Male												1735.33	1165.33	Female		1007.94	1638.72	Female		738.247	762.067	Male		1755.96	1844.85	Female
					1337.5	Male												2046.93	1373.07	Female		1124.22	1360.92	Female		837.278	669.561	Male		1897.09	2240.41	Female
																		1730.27	1507.33	Female		1394.58	1654.74	Female		783.113	679.677	Male		1976.34	2171.62	Female
																		2021.6	1580.8	Female		1612.5	1593.72	Female		736.452	647.373	Male			2076.84	Female
																			1786	Female		1414.38		Female		837.604		Male
																										944.467		Male

## Sheet: Triglycerides
Blood triglycerides (mg/dL)
BM Chimeras 8 weeks				BM Chimeras 12 weeks				BM Chimeras 16 weeks				Ldlr-/-Trem2-/- 10 weeks				4D9 low doses				4D9 high doses
Trem2+/+	Trem2-/-	sex		Trem2+/+	Trem2-/-	sex		Trem2+/+	Trem2-/-	sex		Trem2+/+	Trem2-/-	sex		Isotype	4D9	sex		Isotype	4D9	sex
354.681	380.435	Male		200	462.5	Male		712.5	587.5	Male		222.467	193.279	Male		522	578.571	Male		742.336	351.081	Male
561.085	363.699	Male		837.5	337.5	Male		837.5	625	Male		191.124	208.281	Male		787.959	566.449			612.035	308.881	Male
418.01	340.807	Male		850	762.5	Male		512.5	950	Male		193.932	224.009	Male		600.98	783.918			606.69	569.629	Male
485.241	270.31	Male		425	400	Male		762.5	875	Male		157.932	167.052	Male		671.143	788.694			609.039	408.258	Male
436.046	216.578	Male		862.5	875	Male		787.5	712.5	Male		213.949	151.855	Male		447.061	690.612			637.643	409.638	Male
292.884	272.42	Male		512.5	450	Male		650	1025	Male		164.09	231.117	Male		472.776	420.98			796.104	559.628	Male
289.474	345.721	Male		612.5	650	Male		687.5	687.5	Male		391.592	1482.24	Male		725.878	489.306			700.252	647.192	Male
	286.699	Male		475	637.5	Male						1424.2	1091.39	Male		1041.06	947.02			588.212	734.33	Male
	305.834	Male		650	850	Male						924.612	738.367	Male		842.972	877.65				594.724	Male
				412.5	425	Male						790.898	676.653	Male		681.387	750.005				704.563	Male
				512.5	487.5	Male						598.408	334.286	Male		589.527	1162.82			234.441	275.661	Female
				287.5	575	Male						1180.65	1416.86	Male		764.762	954.753			212.018	260.879	Female
				600	287.5	Male						341.424	498.462	Female		1153.6	712.007			471.491	492.193	Female
					562.5	Male						384.065	189.68	Female		583.624	855.146			488.493	369.885	Female
												640.795	349.658	Female		1019.31	987.218			268.408	481.555	Female
												390.241	516.106	Female		732.297	522.384			442.037	655.684	Female
												419.061	473.759	Female		828.584	410.603				446.774	Female
													636.384	Female		549.315
																422.408
